# Supplementary material for: A hybrid model connecting regulatory interactions with stem cell divisions in the root
Source: Quant Plant Biol. 2021 Apr 12;2:e2. doi: 10.1017/qpb.2021.1 (PMC10095808; doi:10.1017/qpb.2021.1)
Supplement: Supplementary file 1 [file S2632882821000011sup001.zip]

Archive with 19 entries (19 files):
- S2632882821000011supp001.pdf
- S2632882821000011supp002.pdf
- S2632882821000011supp003.pdf
- S2632882821000011supp004.pdf
- S2632882821000011supp005.pdf
- S2632882821000011supp006.pdf
- S2632882821000011supp007.pdf
- S2632882821000011supp008.pdf
- S2632882821000011supp009.pdf
- S2632882821000011supp010.pdf
- S2632882821000011supp011.xlsx
- S2632882821000011supp012.xlsx
- S2632882821000011supp013.xlsx
- S2632882821000011supp014.xlsx
- S2632882821000011supp015.xlsx
- S2632882821000011supp016.xlsx
- S2632882821000011supp017.docx
- S2632882821000011supp018.xlsx
- S2632882821000011supp019.xlsx
