# Supplementary material for: A hybrid model connecting regulatory interactions with stem cell divisions in the root
Source: Quant Plant Biol. 2021 Apr 12;2:e2. doi: 10.1017/qpb.2021.1 (PMC10095808; doi:10.1017/qpb.2021.1)
Supplement: Supplementary file 1 [file S2632882821000011sup001.zip › S2632882821000011supp011.xlsx]

## Sheet: Blad1
Supplemental Table 1 - pair correlation function (pCF) of pWOX5:WOX5-GFP in wox5. Images were analyzed at three different line distances depending on the cell width in the image. As such 3 technical replicates were collected for each image. pCF of 1 indicates that movement was detected, while a pCF of 0 indicates that no movement was detected. The Movement Index (MI) is the average of the pCF val…
Line	Root	Location	Line direction	Pixel width	pCF	Avergae technical replicates		Line direction	Average	SD	SE
wox5x pWOX5::WOX5-GFP	Root1	QC & CEI	Direct	8	1	0.333333		Direct	0.9	0.190414	0.0425778
wox5x pWOX5::WOX5-GFP	Root1	QC & CEI	Direct	10	0			Reverse	0.833333	0.229416	0.0512989
wox5x pWOX5::WOX5-GFP	Root1	QC & CEI	Direct	12	0
wox5x pWOX5::WOX5-GFP	Root10b	QC & CEI	Direct	5	1	1
wox5x pWOX5::WOX5-GFP	Root10b	QC & CEI	Direct	7	1
wox5x pWOX5::WOX5-GFP	Root10b	QC & CEI	Direct	9	1
wox5x pWOX5::WOX5-GFP	Root11	QC & CEI	Direct	7	1	1
wox5x pWOX5::WOX5-GFP	Root11	QC & CEI	Direct	9	1
wox5x pWOX5::WOX5-GFP	Root11	QC & CEI	Direct	11	1
wox5x pWOX5::WOX5-GFP	Root12	QC & CEI	Direct	5	1	1
wox5x pWOX5::WOX5-GFP	Root12	QC & CEI	Direct	7	1
wox5x pWOX5::WOX5-GFP	Root12	QC & CEI	Direct	9	1
wox5x pWOX5::WOX5-GFP	Root13	QC & CEI	Direct	8	1	1
wox5x pWOX5::WOX5-GFP	Root13	QC & CEI	Direct	10	1
wox5x pWOX5::WOX5-GFP	Root13	QC & CEI	Direct	12	1
wox5x pWOX5::WOX5-GFP	Root14	QC & CEI	Direct	8	0	0.666667
wox5x pWOX5::WOX5-GFP	Root14	QC & CEI	Direct	10	1
wox5x pWOX5::WOX5-GFP	Root14	QC & CEI	Direct	12	1
wox5x pWOX5::WOX5-GFP	Root14b	QC & CEI	Direct	9	1	1
wox5x pWOX5::WOX5-GFP	Root14b	QC & CEI	Direct	11	1
wox5x pWOX5::WOX5-GFP	Root14b	QC & CEI	Direct	13	1
wox5x pWOX5::WOX5-GFP	Root15	QC & CEI	Direct	8	1	1
wox5x pWOX5::WOX5-GFP	Root15	QC & CEI	Direct	10	1
wox5x pWOX5::WOX5-GFP	Root15	QC & CEI	Direct	12	1
wox5x pWOX5::WOX5-GFP	Root15b	QC & CEI	Direct	9	1	1
wox5x pWOX5::WOX5-GFP	Root15b	QC & CEI	Direct	11	1
wox5x pWOX5::WOX5-GFP	Root15b	QC & CEI	Direct	13	1
wox5x pWOX5::WOX5-GFP	Root1b	QC & CEI	Direct	7	1	1
wox5x pWOX5::WOX5-GFP	Root1b	QC & CEI	Direct	9	1
wox5x pWOX5::WOX5-GFP	Root1b	QC & CEI	Direct	11	1
wox5x pWOX5::WOX5-GFP	Root2	QC & CEI	Direct	8	1	1
wox5x pWOX5::WOX5-GFP	Root2	QC & CEI	Direct	10	1
wox5x pWOX5::WOX5-GFP	Root2	QC & CEI	Direct	12	1
wox5x pWOX5::WOX5-GFP	Root2b	QC & CEI	Direct	6	1	1
wox5x pWOX5::WOX5-GFP	Root2b	QC & CEI	Direct	8	1
wox5x pWOX5::WOX5-GFP	Root2b	QC & CEI	Direct	10	1
wox5x pWOX5::WOX5-GFP	Root3	QC & CEI	Direct	8	1	0.666667
wox5x pWOX5::WOX5-GFP	Root3	QC & CEI	Direct	10	0
wox5x pWOX5::WOX5-GFP	Root3	QC & CEI	Direct	12	1
wox5x pWOX5::WOX5-GFP	Root5	QC & CEI	Direct	8	1	1
wox5x pWOX5::WOX5-GFP	Root5	QC & CEI	Direct	10	1
wox5x pWOX5::WOX5-GFP	Root5	QC & CEI	Direct	12	1
wox5x pWOX5::WOX5-GFP	Root5b	QC & CEI	Direct	8	1	0.666667
wox5x pWOX5::WOX5-GFP	Root5b	QC & CEI	Direct	10	1
wox5x pWOX5::WOX5-GFP	Root5b	QC & CEI	Direct	12	0
wox5x pWOX5::WOX5-GFP	Root6	QC & CEI	Direct	7	1	1
wox5x pWOX5::WOX5-GFP	Root6	QC & CEI	Direct	9	1
wox5x pWOX5::WOX5-GFP	Root6	QC & CEI	Direct	11	1
wox5x pWOX5::WOX5-GFP	Root7	QC & CEI	Direct	7	1	1
wox5x pWOX5::WOX5-GFP	Root7	QC & CEI	Direct	9	1
wox5x pWOX5::WOX5-GFP	Root7	QC & CEI	Direct	11	1
wox5x pWOX5::WOX5-GFP	Root7b	QC & CEI	Direct	8	1	1
wox5x pWOX5::WOX5-GFP	Root7b	QC & CEI	Direct	10	1
wox5x pWOX5::WOX5-GFP	Root7b	QC & CEI	Direct	12	1
wox5x pWOX5::WOX5-GFP	Root9	QC & CEI	Direct	6	1	1
wox5x pWOX5::WOX5-GFP	Root9	QC & CEI	Direct	8	1
wox5x pWOX5::WOX5-GFP	Root9	QC & CEI	Direct	10	1
wox5x pWOX5::WOX5-GFP	Root9b	QC & CEI	Direct	6	1	0.666667
wox5x pWOX5::WOX5-GFP	Root9b	QC & CEI	Direct	8	0
wox5x pWOX5::WOX5-GFP	Root9b	QC & CEI	Direct	10	1
wox5x pWOX5::WOX5-GFP	Root1	QC & CEI	Reverse	8	1	1
wox5x pWOX5::WOX5-GFP	Root1	QC & CEI	Reverse	10	1
wox5x pWOX5::WOX5-GFP	Root1	QC & CEI	Reverse	12	1
wox5x pWOX5::WOX5-GFP	Root10b	QC & CEI	Reverse	5	1	1
wox5x pWOX5::WOX5-GFP	Root10b	QC & CEI	Reverse	7	1
wox5x pWOX5::WOX5-GFP	Root10b	QC & CEI	Reverse	9	1
wox5x pWOX5::WOX5-GFP	Root11	QC & CEI	Reverse	7	1	1
wox5x pWOX5::WOX5-GFP	Root11	QC & CEI	Reverse	9	1
wox5x pWOX5::WOX5-GFP	Root11	QC & CEI	Reverse	11	1
wox5x pWOX5::WOX5-GFP	Root12	QC & CEI	Reverse	5	0	0.333333
wox5x pWOX5::WOX5-GFP	Root12	QC & CEI	Reverse	7	0
wox5x pWOX5::WOX5-GFP	Root12	QC & CEI	Reverse	9	1
wox5x pWOX5::WOX5-GFP	Root13	QC & CEI	Reverse	8	1	1
wox5x pWOX5::WOX5-GFP	Root13	QC & CEI	Reverse	10	1
wox5x pWOX5::WOX5-GFP	Root13	QC & CEI	Reverse	12	1
wox5x pWOX5::WOX5-GFP	Root14	QC & CEI	Reverse	8	1	1
wox5x pWOX5::WOX5-GFP	Root14	QC & CEI	Reverse	10	1
wox5x pWOX5::WOX5-GFP	Root14	QC & CEI	Reverse	12	1
wox5x pWOX5::WOX5-GFP	Root14b	QC & CEI	Reverse	9	0	0.666667
wox5x pWOX5::WOX5-GFP	Root14b	QC & CEI	Reverse	11	1
wox5x pWOX5::WOX5-GFP	Root14b	QC & CEI	Reverse	13	1
wox5x pWOX5::WOX5-GFP	Root15	QC & CEI	Reverse	8	1	1
wox5x pWOX5::WOX5-GFP	Root15	QC & CEI	Reverse	10	1
wox5x pWOX5::WOX5-GFP	Root15	QC & CEI	Reverse	12	1
wox5x pWOX5::WOX5-GFP	Root15b	QC & CEI	Reverse	9	1	1
wox5x pWOX5::WOX5-GFP	Root15b	QC & CEI	Reverse	11	1
wox5x pWOX5::WOX5-GFP	Root15b	QC & CEI	Reverse	13	1
wox5x pWOX5::WOX5-GFP	Root1b	QC & CEI	Reverse	7	1	0.666667
wox5x pWOX5::WOX5-GFP	Root1b	QC & CEI	Reverse	9	0
wox5x pWOX5::WOX5-GFP	Root1b	QC & CEI	Reverse	11	1
wox5x pWOX5::WOX5-GFP	Root2	QC & CEI	Reverse	8	1	0.666667
wox5x pWOX5::WOX5-GFP	Root2	QC & CEI	Reverse	10	1
wox5x pWOX5::WOX5-GFP	Root2	QC & CEI	Reverse	12	0
wox5x pWOX5::WOX5-GFP	Root2b	QC & CEI	Reverse	6	1	1
wox5x pWOX5::WOX5-GFP	Root2b	QC & CEI	Reverse	8	1
wox5x pWOX5::WOX5-GFP	Root2b	QC & CEI	Reverse	10	1
wox5x pWOX5::WOX5-GFP	Root3	QC & CEI	Reverse	8	1	1
wox5x pWOX5::WOX5-GFP	Root3	QC & CEI	Reverse	10	1
wox5x pWOX5::WOX5-GFP	Root3	QC & CEI	Reverse	12	1
wox5x pWOX5::WOX5-GFP	Root5	QC & CEI	Reverse	8	1	1
wox5x pWOX5::WOX5-GFP	Root5	QC & CEI	Reverse	10	1
wox5x pWOX5::WOX5-GFP	Root5	QC & CEI	Reverse	12	1
wox5x pWOX5::WOX5-GFP	Root5b	QC & CEI	Reverse	8	1	1
wox5x pWOX5::WOX5-GFP	Root5b	QC & CEI	Reverse	10	1
wox5x pWOX5::WOX5-GFP	Root5b	QC & CEI	Reverse	12	1
wox5x pWOX5::WOX5-GFP	Root6	QC & CEI	Reverse	7	1	0.333333
wox5x pWOX5::WOX5-GFP	Root6	QC & CEI	Reverse	9	0
wox5x pWOX5::WOX5-GFP	Root6	QC & CEI	Reverse	11	0
wox5x pWOX5::WOX5-GFP	Root7	QC & CEI	Reverse	7	0	0.666667
wox5x pWOX5::WOX5-GFP	Root7	QC & CEI	Reverse	9	1
wox5x pWOX5::WOX5-GFP	Root7	QC & CEI	Reverse	11	1
wox5x pWOX5::WOX5-GFP	Root7b	QC & CEI	Reverse	8	1	1
wox5x pWOX5::WOX5-GFP	Root7b	QC & CEI	Reverse	10	1
wox5x pWOX5::WOX5-GFP	Root7b	QC & CEI	Reverse	12	1
wox5x pWOX5::WOX5-GFP	Root9	QC & CEI	Reverse	6	1	0.666667
wox5x pWOX5::WOX5-GFP	Root9	QC & CEI	Reverse	8	1
wox5x pWOX5::WOX5-GFP	Root9	QC & CEI	Reverse	10	0
wox5x pWOX5::WOX5-GFP	Root9b	QC & CEI	Reverse	6	1	0.666667
wox5x pWOX5::WOX5-GFP	Root9b	QC & CEI	Reverse	8	1
wox5x pWOX5::WOX5-GFP	Root9b	QC & CEI	Reverse	10	0
