# Supplementary material for: A hybrid model connecting regulatory interactions with stem cell divisions in the root
Source: Quant Plant Biol. 2021 Apr 12;2:e2. doi: 10.1017/qpb.2021.1 (PMC10095808; doi:10.1017/qpb.2021.1)
Supplement: Supplementary file 1 [file S2632882821000011sup001.zip › S2632882821000011supp012.xlsx]

## Sheet: ALL
Supplemental Table 2 - Transcriptome analysis on FACS-sorted GFP positive cells from pCYCD6;1:GUS-GFP (sample name "C6"), wox5xpCYCD6;1:GUS-GFP (sample name "w5C6"), and pWOX5>GFP (sample name "W5"), and the GFP negative cells from pWOX5:GFP (sample name "W5NS") to obtain CEI specific transcriptional profiles in a WT and in a wox5 mutant background. Log2 fold change and q-value of all pairwise co…
gene_ID	C6	W5NS	W5S	w5C6	log2fc_C6_W5NS	log2fc_C6_W5S	log2fc_C6_w5C6	log2fc_W5NS_W5S	log2fc_W5NS_w5C6	log2fc_W5S_w5C6	qC6_W5NS	qC6_W5S	qC6_w5C6	qW5NS_W5S	qW5NS_w5C6	qW5S_w5C6
AT1G01010	16.1282	6.07155	1.201	8.71129	-1.40945	-3.74728	-0.88863	-2.33783	0.520822	2.85865	0.622814	0.29007	0.840548	0.648781	0.927134	0.522569
AT1G01020	23.9207	21.3547	34.5607	24.1178	-0.163706	0.530873	0.0118356	0.694579	0.175542	-0.519037	0.980795	0.875744	0.998123	0.834347	0.978966	0.876903
AT1G01030	1.42781	0.971969	1.13668	3.4839	-0.554821	-0.328972	1.2869	0.225848	1.84172	1.61587	0.962434	0.98155	0.797599	0.988628	0.701491	0.783373
AT1G01040	2.50663	2.14325	1.43886	2.11641	-0.22595	-0.800827	-0.244133	-0.574877	-0.0181825	0.556695	0.991312	0.972212	0.990336	0.984308	0.999059	0.984156
AT1G01046	3.28858	1.45521	0	0	-1.17624	65535	65535	65535	65535	0	1	1	1	1	1	1
AT1G01050	148.93	182.459	271.036	172.623	0.292938	0.863846	0.212991	0.570908	-0.0799468	-0.650855	0.948424	0.692925	0.969294	0.843658	0.989334	0.815879
AT1G01060	14.7665	37.7067	39.9298	12.5975	1.35249	1.43514	-0.229189	0.0826441	-1.58168	-1.66433	0.464744	0.384984	0.973729	0.990014	0.165764	0.105839
AT1G01070	1.37446	0.054447	0.0557882	0.0842275	-4.65787	-4.62276	-4.02843	0.0351075	0.62944	0.594332	0.923027	0.905979	0.93016	1	1	1
AT1G01073	6.98082	0	10.3658	20.7565	65535	0.570358	1.5721	65535	65535	1.00174	1	1	0.95733	1	0.634151	0.969294
AT1G01080	2.18084	7.79433	3.1876	4.19823	1.83754	0.547583	0.944894	-1.28995	-0.892644	0.397311	0.585321	0.96973	0.868263	0.844914	0.84265	0.975354
AT1G01090	125.592	124.642	85.7752	155.607	-0.0109486	-0.550109	0.309169	-0.53916	0.320117	0.859277	0.997917	0.851102	0.940638	0.847955	0.934551	0.702773
AT1G01100	557.608	401.842	394.373	461.233	-0.472624	-0.499689	-0.273754	-0.0270657	0.198869	0.225935	0.890379	0.88442	0.964562	0.995782	0.970261	0.967311
AT1G01110	30.1932	12.4839	5.44733	24.2911	-1.27416	-2.4706	-0.313798	-1.19645	0.96036	2.15681	0.549716	0.607616	0.959454	0.843658	0.793971	0.675721
AT1G01115	0	0	0	0	0	0	0	0	0	0	1	1	1	1	1	1
AT1G01120	5.50077	3.74008	0.56873	5.91659	-0.556563	-3.27382	0.105133	-2.71725	0.661695	3.37895	0.932567	0.546315	0.991235	0.661475	0.901285	0.524122
AT1G01130	5.6167	4.66293	3.40262	8.81488	-0.268486	-0.723077	0.650219	-0.454592	0.918705	1.3733	0.986496	0.962997	0.954974	0.980619	0.918944	0.875816
AT1G01140	32.4239	8.22243	4.08312	18.5596	-1.97942	-2.98931	-0.804895	-1.00989	1.17453	2.18442	0.198152	0.621262	0.837442	0.876797	0.605763	0.747481
AT1G01150	0.135587	0.954316	0.552889	0.564538	2.81525	2.02777	2.05785	-0.787478	-0.757397	0.0300809	0.810758	1	1	0.961489	0.963041	1
AT1G01160	49.7437	49.786	33.8222	47.6172	0.00122781	-0.55654	-0.0630287	-0.557768	-0.0642566	0.493512	0.999644	0.869075	0.993023	0.863761	0.992766	0.905302
AT1G01170	2.39137	0.368515	0.691708	7.0922	-2.69805	-1.7896	1.56839	0.908441	4.26644	3.358	0.951622	0.975354	0.969404	0.97156	0.886991	0.915789
AT1G01180	5.91298	3.20246	1.16863	5.3921	-0.884705	-2.33907	-0.133038	-1.45437	0.751667	2.20603	0.87629	0.648724	0.99046	0.843658	0.910943	0.680146
AT1G01183	0	0	0	0	0	0	0	0	0	0	1	1	1	1	1	1
AT1G01190	0.197357	0.809034	0.330855	0.759145	2.03539	0.745393	1.94357	-1.29	-0.0918265	1.19817	0.85515	1	0.84338	0.930202	0.995289	0.919328
AT1G01200	4.11308	2.02445	1.57044	4.67873	-1.02269	-1.38905	0.185899	-0.366358	1.20859	1.57495	0.877897	0.862886	0.987868	0.984231	0.843658	0.843658
AT1G01210	54.6294	27.2163	26.028	35.6958	-1.00521	-1.06961	-0.613923	-0.0644056	0.391283	0.455688	0.734166	0.712413	0.880274	0.993489	0.948476	0.937511
AT1G01220	6.67349	7.39094	7.26672	11.1472	0.147317	0.122864	0.740172	-0.0244524	0.592855	0.617307	0.983262	0.986496	0.800162	0.996936	0.843658	0.843658
AT1G01225,AT1G01230	55.0995	45.1179	53.9672	58.7925	-0.288337	-0.0299547	0.0935942	0.258382	0.381931	0.123549	0.956153	0.995782	0.988628	0.96264	0.92405	0.98489
AT1G01240	15.0327	7.71672	16.8539	10.4014	-0.962044	0.164976	-0.531327	1.12702	0.430717	-0.696303	0.817362	0.984571	0.919036	0.70871	0.945137	0.856391
AT1G01250	0.39494	0.413797	0	0.156615	0.0672912	65535	-1.33441	65535	-1.4017	65535	1	1	1	1	1	1
AT1G01260	15.2687	10.547	12.0466	11.466	-0.533741	-0.341953	-0.413219	0.191788	0.120522	-0.0712658	0.878766	0.955081	0.921569	0.978966	0.986001	0.992175
AT1G01270	0	0	0	0	0	0	0	0	0	0	1	1	1	1	1	1
AT1G01280	0.0130709	0.0103864	0	0.13126	-0.331655	65535	3.328	65535	3.65965	65535	1	1	1	1	1	1
AT1G01290	15.3751	16.4705	26.0658	13.9164	0.0992913	0.761565	-0.143805	0.662273	-0.243096	-0.905369	0.989334	0.838455	0.98626	0.851267	0.973814	0.801458
AT1G01300	45.892	160.799	126.847	57.3556	1.80894	1.46678	0.321692	-0.342165	-1.48725	-1.14509	0.0141231	0.116181	0.936291	0.923275	0.0849321	0.336912
AT1G01305	0.405255	1.50748	0.0797955	0.421817	1.89524	-2.34445	0.0577879	-4.23969	-1.83745	2.40224	0.911664	1	1	0.843658	0.90692	1
AT1G01310	0.574639	0.292404	0.0234109	0.0632304	-0.974693	-4.6174	-3.18397	-3.64271	-2.20927	1.43344	1	1	1	1	1	1
AT1G01320	2.25367	4.30016	5.95435	5.17658	0.932111	1.40167	1.19972	0.469556	0.267609	-0.201947	0.758234	0.561752	0.598641	0.920404	0.96454	0.979205
AT1G01340	3.10188	0.66164	0.336559	3.0229	-2.22902	-3.20421	-0.0372076	-0.975187	2.19182	3.167	0.876903	0.859609	0.996936	0.978749	0.877778	0.858366
AT1G01350	23.0882	25.2126	20.0029	17.4919	0.126993	-0.206946	-0.400465	-0.333939	-0.527457	-0.193518	0.984924	0.973293	0.927074	0.943127	0.875235	0.976704
AT1G01355	0	0	0	0.252595	0	0	65535	0	65535	65535	1	1	1	1	1	1
AT1G01360	38.5238	30.0363	21.9509	29.4367	-0.359042	-0.811467	-0.388132	-0.452426	-0.0290902	0.423335	0.939077	0.803369	0.931585	0.914271	0.996361	0.928869
AT1G01370	12.6951	10.1211	5.61796	7.60963	-0.326908	-1.17616	-0.738378	-0.849249	-0.41147	0.437779	0.968482	0.790832	0.884842	0.859877	0.959343	0.961736
AT1G01380	0.517957	0.344852	0.289581	1.03743	-0.586855	-0.838866	1.0021	-0.252011	1.58896	1.84097	1	1	0.965926	1	0.948296	0.940266
AT1G01390	0.0828012	0.0297376	0	0.0269146	-1.47737	65535	-1.62126	65535	-0.143896	65535	1	1	1	1	1	1
AT1G01400	0	0	0	0.124199	0	0	65535	0	65535	65535	1	1	1	1	1	1
AT1G01410	0	0.136141	0	0.0334427	65535	0	65535	65535	-2.02534	65535	1	1	1	1	1	1
AT1G01420	0	0.0285349	0	0.147843	65535	0	65535	65535	2.37327	65535	1	1	1	1	1	1
AT1G01430	17.6785	16.8468	24.8743	26.3842	-0.0695221	0.49266	0.577681	0.562182	0.647203	0.0850203	0.992315	0.905979	0.861094	0.881044	0.843658	0.990629
AT1G01440	10.7273	8.19368	5.49568	8.65823	-0.3887	-0.964914	-0.309139	-0.576214	0.0795608	0.655775	0.934972	0.802346	0.95733	0.903257	0.991514	0.880036
AT1G01448	5.6822	5.88242	5.233	4.49418	0.04996	-0.118812	-0.33839	-0.168772	-0.38835	-0.219578	0.99668	0.994356	0.97742	0.98811	0.957756	0.985264
AT1G01450	0.7731	1.31451	0.80281	0.429348	0.765801	0.0544042	-0.848507	-0.711397	-1.61431	-0.902911	0.980896	0.995705	0.986119	0.981401	0.940447	0.984571
AT1G01453	16.1136	4.40854	0.764412	20.3492	-1.86991	-4.39779	0.336691	-2.52788	2.2066	4.73448	0.793886	0.785597	0.965111	0.874997	0.72633	0.77771
AT1G01460	0.0128945	0.0711894	0.0411006	0.329858	2.46491	1.6724	4.67702	-0.792504	2.21211	3.00462	1	1	1	1	1	1
AT1G01470	399.66	141.247	99.9371	93.2299	-1.50055	-1.99968	-2.09991	-0.499129	-0.599356	-0.100227	0.370661	0.0723043	0.0603698	0.888853	0.859382	0.987774
AT1G01471	2.74758	2.50999	0	5.18291	-0.130478	65535	0.915601	65535	1.04608	65535	1	1	0.969197	1	0.964726	0.29349
AT1G01480	3.68719	3.43868	2.41711	6.83359	-0.100666	-0.60924	0.890123	-0.508574	0.990789	1.49936	0.993335	0.957347	0.843658	0.970978	0.843658	0.842334
AT1G01490	22.6248	20.3943	17.6423	27.4618	-0.149738	-0.358868	0.279524	-0.20913	0.429262	0.638392	0.984308	0.953742	0.964562	0.978342	0.921476	0.867458
AT1G01500	5.36998	2.97025	1.44849	3.17407	-0.85433	-1.89036	-0.758583	-1.03603	0.0957471	1.13178	0.878766	0.691033	0.890068	0.889127	0.993374	0.858575
AT1G01510	35.3964	48.3894	70.5912	34.3974	0.451089	0.995886	-0.0413011	0.544798	-0.49239	-1.03719	0.875676	0.526113	0.994755	0.843658	0.864951	0.538135
AT1G01520	0.713402	0.770846	2.48537	1.31156	0.111727	1.80067	0.878498	1.68895	0.766771	-0.922175	0.995289	0.843658	0.950806	0.843658	0.958698	0.932277
AT1G01530	0	0.041028	0	0.154869	65535	0	65535	65535	1.91637	65535	1	1	1	1	1	1
AT1G01540	25.6814	22.3518	21.3873	27.1211	-0.200334	-0.263971	0.0786933	-0.0636365	0.279028	0.342664	0.972571	0.963515	0.990433	0.992175	0.956833	0.938951
AT1G01550	147.662	113.28	116.339	103.085	-0.382409	-0.343958	-0.518457	0.0384517	-0.136048	-0.174499	0.916336	0.930205	0.867167	0.99442	0.982366	0.974794
AT1G01560	1.89236	2.50218	2.69736	3.17593	0.402999	0.511362	0.746994	0.108364	0.343996	0.235632	0.970978	0.97156	0.920205	0.994179	0.975238	0.988301
AT1G01570	9.45808	47.284	42.3422	5.36444	2.32173	2.16248	-0.818119	-0.159258	-3.13985	-2.9806	0.121298	0.169135	0.869833	0.979797	0.0307015	0.0468451
AT1G01580	16.4898	15.4734	34.7857	6.74741	-0.0917837	1.07692	-1.28917	1.1687	-1.19739	-2.36609	0.990179	0.754861	0.557423	0.63371	0.514621	0.0497966
AT1G01590	0.469555	0.132677	0.0177794	0.202984	-1.82338	-4.72301	-1.20993	-2.89963	0.61345	3.51308	1	1	1	1	1	1
AT1G01600	0.441373	1.83787	1.47257	0.818202	2.05797	1.73827	0.890458	-0.319698	-1.16751	-0.847811	0.745277	0.816748	0.937163	0.981026	0.865937	0.927686
AT1G01610	0.21051	0.939291	0.786788	0.206578	2.15768	1.90209	-0.027199	-0.255598	-2.18488	-1.92929	0.807825	0.847983	1	0.989197	0.836404	0.869399
AT1G01620	691.288	445.355	463.91	861.939	-0.63433	-0.57544	0.3183	0.0588905	0.95263	0.89374	0.843658	0.860028	0.965111	0.99293	0.769879	0.790111
AT1G01630	77.588	33.8314	54.3955	73.1834	-1.19747	-0.512344	-0.0843175	0.685124	1.11315	0.428027	0.404386	0.867458	0.989371	0.812609	0.463906	0.898153
AT1G01640	4.15341	5.69731	2.86157	2.61293	0.455985	-0.537489	-0.668628	-0.993475	-1.12461	-0.131139	0.962937	0.956732	0.941673	0.86609	0.848204	0.993023
AT1G01650	35.2874	27.4255	25.9468	25.7797	-0.363637	-0.443598	-0.45292	-0.0799617	-0.0892828	-0.00932113	0.924269	0.903461	0.888321	0.989226	0.98807	0.998273
AT1G01660	9.70842	2.3769	0.58522	14.6569	-2.03016	-4.05219	0.594267	-2.02203	2.62442	4.64645	0.424292	0.308732	0.893734	0.760461	0.166833	0.204235
AT1G01670	0.337313	1.56499	1.68183	1.09399	2.21399	2.31788	1.69744	0.103882	-0.516555	-0.620438	0.831046	0.829048	0.875806	0.99442	0.969404	0.964829
AT1G01680	0.633358	0.0184116	0.0458974	5.11687	-5.10433	-3.78653	3.01417	1.3178	8.11851	6.80071	1	1	0.61166	1	0.843658	0.84215
AT1G01690	6.82073	9.15799	5.73458	5.59832	0.425104	-0.250238	-0.284933	-0.675342	-0.710037	-0.0346956	0.938317	0.976187	0.970978	0.875744	0.859038	0.996899
AT1G01695	0.133152	0.474668	0.104963	0.189332	1.83384	-0.343196	0.507841	-2.17704	-1.326	0.851037	1	1	1	1	1	1
AT1G01700	0	0	0	0.449287	0	0	65535	0	65535	65535	1	1	1	1	1	1
AT1G01710	5.55048	5.20306	3.30176	3.31425	-0.0932514	-0.749375	-0.74393	-0.656123	-0.650679	0.00544469	0.99121	0.862814	0.855167	0.884601	0.87629	0.999059
AT1G01720	776.541	697.879	585.566	659.902	-0.154084	-0.40723	-0.234809	-0.253146	-0.080725	0.172421	0.9829	0.928835	0.970978	0.965777	0.991106	0.978907
AT1G01725	32.9854	22.1423	24.4835	59.1231	-0.575025	-0.430017	0.841895	0.145008	1.41692	1.27191	0.986001	0.988628	0.989322	0.986119	0.982481	0.984924
AT1G01730	36.9735	39.5429	37.7659	51.793	0.0969256	0.0305909	0.486266	-0.0663347	0.38934	0.455675	0.988322	0.995782	0.887198	0.992175	0.923027	0.897989
AT1G01740	3.64989	2.97977	3.56953	4.21213	-0.292653	-0.0321184	0.206698	0.260535	0.499351	0.238816	0.974794	0.997203	0.983436	0.984924	0.942859	0.98547
AT1G01750	222.331	113.857	118.8	527.755	-0.965484	-0.904172	1.24716	0.0613118	2.21264	2.15133	0.701086	0.811016	0.703917	0.993878	0.306688	0.372278
AT1G01760	2.11099	4.52783	4.84282	3.68329	1.1009	1.19792	0.803072	0.0970274	-0.297824	-0.394851	0.973179	0.973293	0.984724	0.996795	0.991331	0.988836
AT1G01770,AT1G01780	38.2971	17.5056	12.0874	71.339	-1.12942	-1.66374	0.897454	-0.534315	2.02688	2.56119	0.727839	0.620469	0.794082	0.943169	0.13775	0.207875
AT1G01790	7.42954	3.51898	4.62191	13.3801	-1.07812	-0.684784	0.848746	0.393332	1.92686	1.53353	0.662575	0.860028	0.711044	0.955415	0.0988329	0.477781
AT1G01800	80.9906	76.6201	97.06	65.9894	-0.0800331	0.261122	-0.295521	0.341155	-0.215488	-0.556644	0.988628	0.955551	0.944179	0.926264	0.966621	0.843658
AT1G01810	8.0729	2.97559	12.7736	4.62236	-1.43991	0.662008	-0.804459	2.10192	0.635453	-1.46647	0.82707	0.920404	0.911656	0.651281	0.958894	0.778215
AT1G01820	30.2931	21.0381	21.8143	28.6464	-0.525989	-0.473717	-0.0806389	0.0522714	0.44535	0.393078	0.886009	0.910109	0.990928	0.99442	0.908546	0.932464
AT1G01830	14.1258	14.0221	12.6717	16.8774	-0.0106349	-0.156724	0.256758	-0.146089	0.267393	0.413483	0.998273	0.982005	0.964901	0.983262	0.96066	0.918642
AT1G01840	5.30856	1.31165	0.540839	4.90744	-2.01694	-3.29505	-0.113349	-1.27811	1.90359	3.1817	0.85698	0.868118	0.994179	0.966485	0.860028	0.865437
AT1G01860	3.00828	2.89702	1.1889	1.73451	-0.0543687	-1.33931	-0.794414	-1.28494	-0.740046	0.544898	0.996353	0.911829	0.948476	0.903438	0.946109	0.982265
AT1G01870	0	0	0	0	0	0	0	0	0	0	1	1	1	1	1	1
AT1G01880	2.43649	1.74036	1.70342	1.45101	-0.485417	-0.516364	-0.747748	-0.0309472	-0.26233	-0.231383	0.970434	0.984924	0.949642	0.996795	0.982675	0.989542
AT1G01890	0	0	0	0	0	0	0	0	0	0	1	1	1	1	1	1
AT1G01900	6.92617	1.33707	2.02336	0.255003	-2.37299	-1.7753	-4.76347	0.597682	-2.39048	-2.98817	0.944179	0.960801	0.906516	0.98811	0.967333	0.961925
AT1G01910	56.9085	45.65	48.1182	51.1678	-0.318031	-0.24206	-0.153407	0.0759707	0.164624	0.0886528	0.945535	0.966438	0.980896	0.990379	0.976534	0.988628
AT1G01920	20.1082	21.9981	22.0248	21.7042	0.129595	0.131344	0.110192	0.00174915	-0.0194031	-0.0211523	0.984724	0.984924	0.987263	0.999509	0.997037	0.996936
AT1G01930	14.9733	6.9373	5.4706	11.7657	-1.10994	-1.45262	-0.347802	-0.342675	0.762142	1.10482	0.64089	0.473135	0.942624	0.963041	0.82951	0.708856
AT1G01940	51.2766	25.6898	34.013	34.0344	-0.997102	-0.592216	-0.591306	0.404887	0.405796	0.000909102	0.696462	0.866721	0.870047	0.939403	0.940638	0.999719
AT1G01950	13.6123	17.5282	11.898	10.9757	0.364768	-0.194193	-0.310602	-0.558961	-0.67537	-0.116409	0.973225	0.989334	0.981241	0.963956	0.939614	0.99392
AT1G01960	19.553	23.5751	20.5243	24.6426	0.269873	0.0699426	0.333761	-0.19993	0.0638881	0.263818	0.965499	0.992766	0.946268	0.974559	0.992459	0.963041
AT1G01970	3.03499	3.20395	0.707757	3.59699	0.0781608	-2.10037	0.245097	-2.17853	0.166937	2.34546	0.993671	0.776292	0.981401	0.757684	0.987774	0.728725
AT1G01980	0.249116	0.0393414	0	0	-2.6627	65535	65535	65535	65535	0	1	1	1	1	1	1
AT1G01990	38.6162	23.8645	42.912	21.5248	-0.694337	0.152176	-0.843203	0.846513	-0.148866	-0.995378	0.820098	0.981411	0.757684	0.753993	0.983286	0.674224
AT1G02000	95.9343	67.0879	78.144	50.333	-0.515994	-0.295912	-0.930541	0.220082	-0.414547	-0.634629	0.861955	0.950006	0.65733	0.965111	0.894416	0.815279
AT1G02010	4.50874	5.60765	6.16743	5.06023	0.314674	0.451947	0.166481	0.137273	-0.148193	-0.285466	0.965341	0.963969	0.984519	0.989542	0.985264	0.978167
AT1G02020	2.60293	4.86557	3.44714	5.13274	0.902472	0.405263	0.979593	-0.497209	0.0771211	0.57433	0.836986	0.972212	0.819851	0.95885	0.993072	0.948575
AT1G02030	1.36287	1.03243	0.698203	2.33113	-0.400603	-0.964935	0.774377	-0.564332	1.17498	1.73931	0.976319	0.920404	0.922408	0.967499	0.846114	0.791775
AT1G02040,AT1G02050	4.98099	4.48015	4.04494	5.58371	-0.152884	-0.300313	0.164791	-0.147429	0.317675	0.465104	0.98811	0.98252	0.990179	0.991958	0.980896	0.981401
AT1G02060	4.65631	3.13655	3.01289	4.54991	-0.570009	-0.62804	-0.0333486	-0.0580315	0.53666	0.594692	0.915554	0.912911	0.996895	0.995289	0.933438	0.930406
AT1G02065	0.34462	0.154033	0.311525	0.0609464	-1.16177	-0.14566	-2.4994	1.01611	-1.33763	-2.35374	1	1	1	1	1	1
AT1G02070	1.61376	0.874389	1.11825	0.0609496	-0.884081	-0.529185	-4.72667	0.354896	-3.84259	-4.19748	0.965111	0.981385	0.843658	0.990439	0.872762	0.862756
AT1G02074	0	0.739061	0	0	65535	0	0	65535	65535	0	1	1	1	1	1	1
AT1G02080	17.1901	16.1816	10.4966	15.9694	-0.0872225	-0.711654	-0.106273	-0.624432	-0.019051	0.605381	0.988478	0.802143	0.9861	0.830718	0.996936	0.84338
AT1G02090	74.1149	60.2618	59.9044	59.4439	-0.29852	-0.3071	-0.318233	-0.00858026	-0.0197134	-0.0111331	0.945518	0.943999	0.939314	0.998273	0.996936	0.998069
AT1G02100,AT1G02110	55.8391	60.2341	86.6881	58.2059	0.109305	0.634557	0.0598888	0.525253	-0.0494159	-0.574669	0.9861	0.831223	0.992849	0.858146	0.993401	0.852234
AT1G02120	21.2122	22.9998	15.1261	22.2514	0.116726	-0.487854	0.0689958	-0.604579	-0.0477299	0.556849	0.984924	0.886958	0.991737	0.843658	0.993696	0.855167
AT1G02130	72.3311	84.7428	70.0891	76.0912	0.228473	-0.045426	0.0731128	-0.273899	-0.155361	0.118539	0.964726	0.994128	0.990474	0.95254	0.977799	0.984942
AT1G02136	0.828956	0.291312	0.497432	0.368219	-1.50873	-0.736796	-1.17073	0.771935	0.338001	-0.433934	1	1	1	1	1	1
AT1G02140	300.67	254.596	411.827	247.384	-0.239976	0.453857	-0.281432	0.693833	-0.0414566	-0.735289	0.96135	0.889164	0.952916	0.78884	0.994266	0.777827
AT1G02145,AT1G02150	30.3127	27.2183	19.601	28.5534	-0.155348	-0.628994	-0.0862635	-0.473646	0.0690847	0.542731	0.979541	0.843658	0.989197	0.892892	0.991998	0.872988
AT1G02160	47.621	45.1195	62.0599	47.8164	-0.0778443	0.382066	0.00590899	0.45991	0.0837533	-0.376157	0.992175	0.941329	0.999059	0.917225	0.991527	0.943603
AT1G02170	50.8749	28.3243	46.7652	46.868	-0.844913	-0.121517	-0.11835	0.723395	0.726562	0.00316682	0.734168	0.984924	0.985629	0.805448	0.808938	0.999059
AT1G02180	5.85744	3.86193	3.10706	5.21729	-0.600947	-0.914721	-0.166968	-0.313773	0.433979	0.747753	0.982005	0.979205	0.995127	0.991998	0.987263	0.983261
AT1G02190	0.677683	0.152461	0.181537	0.323014	-2.15217	-1.90035	-1.06901	0.251819	1.08316	0.831337	0.953868	0.964562	0.97752	1	1	1
AT1G02205	0.474878	0.51734	1.11434	2.46406	0.123556	1.23056	2.37541	1.107	2.25185	1.14485	1	0.946385	0.503221	0.978473	0.840548	0.932567
AT1G02210	0	0	0	0	0	0	0	0	0	0	1	1	1	1	1	1
AT1G02220	1.12266	0.294076	0	1.22443	-1.93266	65535	0.125187	65535	2.05785	65535	0.866291	0.0141231	0.993768	1	0.849658	0.00829426
AT1G02228	0.277146	1.09077	0.0286762	1.00063	1.97663	-3.27272	1.85218	-5.24935	-0.124449	5.12491	0.843658	1	0.863667	0.843658	0.99442	0.844302
AT1G02230	25.4808	16.4714	12.384	28.8695	-0.629446	-1.04093	0.180138	-0.41148	0.809584	1.22106	0.877467	0.761073	0.982251	0.942382	0.824008	0.632611
AT1G02250	0.487001	1.80382	0.303417	1.53867	1.88906	-0.682625	1.65969	-2.57168	-0.229366	2.34232	0.827569	1	0.84548	0.827408	0.988084	0.841089
AT1G02260	8.62445	6.20617	12.5679	8.24623	-0.474728	0.543236	-0.0646983	1.01796	0.41003	-0.607935	0.921557	0.888831	0.993335	0.713916	0.939077	0.861053
AT1G02270	23.9423	17.2621	28.0633	14.4073	-0.471958	0.229122	-0.732761	0.70108	-0.260804	-0.961883	0.895339	0.970904	0.812825	0.834255	0.964562	0.708856
AT1G02280	11.9847	11.9967	19.7798	13.4271	0.00144301	0.722837	0.163959	0.721394	0.162516	-0.558879	0.999644	0.845492	0.984724	0.84663	0.984872	0.898891
AT1G02290	1.18105	3.02249	2.45486	2.57043	1.35567	1.05557	1.12194	-0.300098	-0.233727	0.066371	0.829797	0.877238	0.860065	0.979657	0.984616	0.995289
AT1G02300	0	0	0.0250613	0.140841	0	65535	65535	65535	65535	2.49054	1	1	1	1	1	1
AT1G02305	55.2495	28.7268	34.7647	35.84	-0.943564	-0.668339	-0.62439	0.275225	0.319173	0.0439488	0.684175	0.837189	0.851215	0.956732	0.948476	0.994356
AT1G02310	6.27536	1.59108	1.92085	6.34089	-1.97969	-1.70795	0.0149865	0.271737	1.99467	1.72294	0.894416	0.938317	0.998273	0.992766	0.947344	0.968364
AT1G02320	6.5554	0	0	3.92711	65535	65535	-0.739215	0	65535	65535	1	1	1	1	1	1
AT1G02330	30.3386	25.5	37.7846	25.7395	-0.250657	0.316648	-0.237166	0.567304	0.0134908	-0.553814	0.965175	0.946109	0.968011	0.854444	0.997859	0.862756
AT1G02335	0.543594	0.919496	1.41247	1.76809	0.758314	1.37762	1.70159	0.619305	0.943277	0.323972	0.97505	0.945521	0.89513	0.978907	0.95262	0.98807
AT1G02340	3.94096	1.80381	3.12841	5.95503	-1.1275	-0.333119	0.59556	0.79438	1.72306	0.928679	0.862814	0.980247	0.94646	0.940099	0.75156	0.899336
AT1G02350	2.65121	1.06946	0.3878	1.44327	-1.30976	-2.77327	-0.877315	-1.4635	0.43245	1.89595	0.915379	0.832642	0.945931	0.938483	0.982983	0.878354
AT1G02360	54.6344	18.9293	13.216	25.7441	-1.52919	-2.04752	-1.08557	-0.518329	0.443622	0.961951	0.340632	0.202297	0.682619	0.918944	0.926813	0.797124
AT1G02370	22.4571	12.1367	11.3449	14.5935	-0.887801	-0.985122	-0.62185	-0.0973206	0.265952	0.363272	0.739185	0.695306	0.85391	0.989137	0.966722	0.947359
AT1G02380	9.72406	5.37728	0.0746191	10.1379	-0.854682	-7.02587	0.0601239	-6.17119	0.914806	7.08599	0.863448	0.821503	0.994471	0.821503	0.843658	0.823137
AT1G02390	20.0832	8.8816	13.1071	11.2504	-1.1771	-0.61564	-0.836012	0.561458	0.341086	-0.220371	0.628375	0.864594	0.827251	0.886643	0.960269	0.976754
AT1G02391	0	0.598907	0	0	65535	0	0	65535	65535	0	1	1	1	1	1	1
AT1G02400	13.5696	11.7015	6.51268	20.721	-0.213682	-1.05905	0.610715	-0.845369	0.824397	1.66977	0.978749	0.818244	0.899336	0.853447	0.843658	0.579981
AT1G02405	0.639636	0.36634	0.21508	0.0982821	-0.804067	-1.57238	-2.70225	-0.768311	-1.89818	-1.12987	1	1	1	1	1	1
AT1G02410	31.9742	30.9343	32.9278	26.3205	-0.0477021	0.0423966	-0.280722	0.0900988	-0.23302	-0.323119	0.993772	0.99446	0.957311	0.989334	0.969197	0.951179
AT1G02420	2.31999	2.37601	3.28733	2.16913	0.0344259	0.502798	-0.0970007	0.468372	-0.131427	-0.599799	0.997724	0.974962	0.994966	0.978749	0.99392	0.967917
AT1G02430	4.2621	6.36978	20.4057	8.27017	0.579678	2.25934	0.956352	1.67966	0.376674	-1.30298	0.966513	0.671688	0.928869	0.73799	0.978966	0.833917
AT1G02440	1.23197	0.344667	0	0.107731	-1.83769	65535	-3.51546	65535	-1.67777	65535	0.890204	0.100459	0.844477	1	1	1
AT1G02450	1.54541	1.00501	0	0.0722765	-0.620777	65535	-4.41832	65535	-3.79754	65535	0.980035	0.0953893	0.84548	0.360644	0.875596	1
AT1G02460	1.49317	1.0594	0.429668	0.66718	-0.495127	-1.79708	-1.16223	-1.30195	-0.6671	0.634854	0.970315	0.844914	0.909738	0.907905	0.967069	0.977799
AT1G02470	0.133403	0.411718	0.344442	1.33242	1.62587	1.36847	3.32019	-0.257395	1.69432	1.95172	1	1	0.843658	1	0.902072	0.884601
AT1G02475	2.08231	4.70188	3.68142	5.07531	1.17505	0.822073	1.28531	-0.352978	0.110257	0.463234	0.843658	0.920085	0.843658	0.974374	0.993124	0.968196
AT1G02480	0	0	0	0	0	0	0	0	0	0	1	1	1	1	1	1
AT1G02490	0	0	0	0	0	0	0	0	0	0	1	1	1	1	1	1
AT1G02500	582.332	513.046	408.943	532.96	-0.182754	-0.509943	-0.127816	-0.327189	0.054938	0.382127	0.978297	0.892663	0.985264	0.946666	0.993335	0.929828
AT1G02510	0.128728	0.424964	0.221103	0.235594	1.72302	0.7804	0.871983	-0.942621	-0.851039	0.0915822	1	1	1	1	1	1
AT1G02520	27.3111	12.2547	11.8664	16.2612	-1.15615	-1.20261	-0.748056	-0.0464583	0.408092	0.45455	0.449493	0.401174	0.758654	0.99442	0.910006	0.890132
AT1G02530	0.851479	0.848603	0.713667	0.345825	-0.00488206	-0.25472	-1.29993	-0.249838	-1.29505	-1.04521	0.999221	0.987262	0.868483	0.985894	0.850812	0.915282
AT1G02540	0.307158	0.591654	0.669951	0.0143038	0.945773	1.12507	-4.42451	0.179301	-5.37029	-5.54959	1	1	1	1	1	1
AT1G02550	0.120378	1.45491	0.24942	1.0151	3.59529	1.05101	3.07598	-2.54428	-0.51931	2.02497	0.843658	1	0.85539	0.877102	0.982005	0.902682
AT1G02560	32.2815	29.5046	20.5232	30.3314	-0.129768	-0.653454	-0.0898954	-0.523686	0.0398727	0.563558	0.984234	0.842523	0.989197	0.875235	0.994986	0.869399
AT1G02570	29.3447	11.3843	2.62065	44.1265	-1.36605	-3.4851	0.588548	-2.11905	1.9546	4.07365	0.687335	0.250549	0.898819	0.633943	0.261141	0.133221
AT1G02575	5.4185	2.33039	0.293039	6.36913	-1.21732	-4.20873	0.233205	-2.99141	1.45053	4.44194	0.854595	0.697177	0.984234	0.797428	0.820619	0.676691
AT1G02580	0.443725	0.714828	0.251876	2.36688	0.687929	-0.816955	2.41525	-1.50488	1.72732	3.2322	0.96264	1	0.622383	0.86883	0.771489	0.462741
AT1G02590	0	0	0	0	0	0	0	0	0	0	1	1	1	1	1	1
AT1G02600	0	0	0	0	0	0	0	0	0	0	1	1	1	1	1	1
AT1G02610	11.5271	4.6433	10.647	12.1837	-1.31181	-0.114583	0.0799169	1.19723	1.39173	0.1945	0.772046	0.991514	0.993335	0.807247	0.696397	0.984487
AT1G02620	1.03636	0.752936	0	3.38131	-0.460927	65535	1.70606	65535	2.16698	65535	0.982481	0.0646174	0.843658	0.17793	0.831046	0.00829426
AT1G02630	0.00898643	0	0	0.226385	65535	65535	4.65489	0	65535	65535	1	1	1	1	1	1
AT1G02640	2.93585	0.57646	0.292255	2.65959	-2.34848	-3.32848	-0.142571	-0.979992	2.20591	3.1859	0.631666	0.649752	0.990439	1	0.667394	0.673756
AT1G02650	1.74411	0.307887	0.661325	1.05108	-2.50202	-1.39906	-0.73062	1.10296	1.7714	0.668438	0.81631	0.892892	0.953419	1	0.875988	0.970576
AT1G02660	8.79408	10.2653	7.77505	7.70078	0.223168	-0.17768	-0.191528	-0.400848	-0.414696	-0.0138481	0.973052	0.982481	0.979657	0.937897	0.926956	0.998273
AT1G02670	1.45141	8.31455	13.658	3.10863	2.51819	3.23422	1.09883	0.716037	-1.41936	-2.1354	0.233134	0.0765698	0.843658	0.847944	0.666826	0.33015
AT1G02680	17.8048	18.2759	15.5327	17.0619	0.0376746	-0.196954	-0.0614897	-0.234629	-0.0991644	0.135464	0.995542	0.980882	0.993564	0.974808	0.990179	0.987529
AT1G02681	1.21307	0.274899	0	1.56571	-2.14169	65535	0.368159	65535	2.50985	65535	0.870386	0.127789	0.987529	1	0.864594	0.211565
AT1G02690	27.0921	31.1934	25.7311	25.0471	0.203367	-0.0743616	-0.113229	-0.277729	-0.316596	-0.0388671	0.970613	0.991085	0.986496	0.953868	0.941209	0.994903
AT1G02700	1.31071	1.08052	0.115019	0.398504	-0.278621	-3.5104	-1.71768	-3.23178	-1.43906	1.79272	0.987774	0.836404	0.894423	0.839551	0.910943	1
AT1G02710	0.327931	4.2553	1.13144	1.69736	3.6978	1.78669	2.37183	-1.91111	-1.32597	0.585141	0.843658	1	0.920401	0.920085	0.94871	0.985713
AT1G02720	20.7905	25.3507	28.1858	26.6314	0.286103	0.439045	0.357207	0.152942	0.0711034	-0.0818388	0.954835	0.900577	0.932464	0.980619	0.991527	0.98964
AT1G02730	6.1328	8.41452	5.48494	10.4273	0.456335	-0.16107	0.765751	-0.617405	0.309415	0.92682	0.904965	0.983122	0.79635	0.850845	0.946268	0.716743
AT1G02740	13.4875	16.9493	27.8471	10.1714	0.329608	1.04591	-0.407096	0.716299	-0.736704	-1.453	0.954546	0.672442	0.938911	0.837501	0.84338	0.407534
AT1G02750	15.8534	8.32858	16.2984	9.29026	-0.928651	0.0399393	-0.771002	0.96859	0.157648	-0.810942	0.820145	0.996363	0.850812	0.839033	0.986568	0.86084
AT1G02760	0	0	0	0	0	0	0	0	0	0	1	1	1	1	1	1
AT1G02770	0.576967	0.126014	0.242564	0.713303	-2.19491	-1.25012	0.306027	0.944789	2.50094	1.55615	1	1	0.989197	1	0.844485	0.917962
AT1G02780	1051.26	820.133	700.177	913.32	-0.358187	-0.586324	-0.202923	-0.228138	0.155263	0.383401	0.946268	0.885607	0.979148	0.969404	0.982005	0.939077
AT1G02790	2.03056	0.746731	1.12064	0.458151	-1.44322	-0.857557	-2.14798	0.585661	-0.704766	-1.29043	0.851231	0.930063	0.77944	0.969404	0.966543	0.898599
AT1G02800	0	0	0.0317092	0.00784308	0	65535	65535	65535	65535	-2.01541	1	1	1	1	1	1
AT1G02810	27.9232	39.9146	38.7166	30.4748	0.515451	0.471485	0.12615	-0.0439657	-0.3893	-0.345335	0.875744	0.88774	0.984872	0.994315	0.916558	0.928869
AT1G02813	0.726241	0.312347	0	0	-1.2173	65535	65535	65535	65535	0	1	1	1	1	1	1
AT1G02816	47.9308	36.0603	32.7969	48.1164	-0.410541	-0.547392	0.00557774	-0.136851	0.416118	0.552969	0.913764	0.861443	0.998967	0.984519	0.917435	0.864077
AT1G02820	2.27598	0.327826	0.34209	1.08057	-2.79548	-2.73404	-1.07469	0.0614415	1.72079	1.65935	0.85455	0.856323	0.955291	1	0.934195	0.937741
AT1G02830	0.98638	0.570602	1.52884	1.98957	-0.789658	0.632221	1.01224	1.42188	1.8019	0.380021	1	0.98023	0.958894	0.944362	0.907905	0.987486
AT1G02840	70.0416	69.4634	71.429	71.0118	-0.0119589	0.0282976	0.0198478	0.0402566	0.0318067	-0.00844985	0.997287	0.995745	0.996936	0.99442	0.995514	0.998273
AT1G02850	6.08039	0.962485	1.33567	4.7873	-2.65933	-2.1866	-0.34495	0.472727	2.31438	1.84165	0.465537	0.867051	0.965971	0.984924	0.580762	0.878559
AT1G02860	9.81287	3.86457	3.36626	7.71623	-1.34437	-1.54353	-0.34678	-0.199164	0.997587	1.19675	0.856859	0.83912	0.979243	0.989887	0.900549	0.862886
AT1G02870	43.8098	26.3358	17.5626	24.5565	-0.734227	-1.31875	-0.835151	-0.584521	-0.100924	0.483598	0.872559	0.820261	0.891874	0.934553	0.992175	0.967917
AT1G02880	50.0332	37.0908	34.9074	37.3505	-0.431824	-0.519352	-0.421757	-0.0875276	0.0100672	0.0975948	0.902525	0.875744	0.914328	0.989197	0.998273	0.988628
AT1G02890	33.6038	24.9377	35.9811	20.3611	-0.430299	0.0986158	-0.722812	0.528914	-0.292513	-0.821427	0.895034	0.988628	0.78079	0.862814	0.942118	0.73859
AT1G02900	74.6352	24.1141	38.6642	70.5605	-1.62998	-0.948858	-0.0809948	0.681118	1.54898	0.867864	0.436381	0.792862	0.99257	0.887198	0.508538	0.828505
AT1G02910	7.4329	6.62683	4.55651	8.77951	-0.165606	-0.705997	0.240215	-0.540391	0.405821	0.946212	0.984707	0.880098	0.975354	0.925897	0.947847	0.836404
AT1G02920	8.76807	2.65738	1.60596	1.71427	-1.72225	-2.44882	-2.35466	-0.726571	-0.632411	0.09416	0.752162	0.605763	0.652357	0.956119	0.965951	0.995289
AT1G02930	13.9486	4.07058	3.86995	9.58433	-1.77682	-1.84974	-0.541371	-0.0729195	1.23545	1.30836	0.575887	0.880045	0.928551	0.995289	0.813251	0.915082
AT1G02940	0.230967	0.143556	0	0.445276	-0.686073	65535	0.947013	65535	1.63309	65535	1	1	1	1	1	1
AT1G02950	0.250578	0.187148	0.455298	0.166593	-0.421076	0.861552	-0.588934	1.28263	-0.167858	-1.45049	1	1	1	1	1	1
AT1G02952	0	0	0	0.0641491	0	0	65535	0	65535	65535	1	1	1	1	1	1
AT1G02960	13.1752	11.2712	18.6721	9.01438	-0.225189	0.503057	-0.547528	0.728246	-0.322339	-1.05059	0.973772	0.906121	0.897894	0.842334	0.960767	0.731318
AT1G02965	0	0.128596	0	0.298802	65535	0	65535	65535	1.21634	65535	1	1	1	1	1	1
AT1G02970	6.5258	12.0489	13.7838	10.4089	0.884679	1.07875	0.67359	0.194072	-0.211088	-0.405161	0.79779	0.701349	0.857151	0.975354	0.974014	0.928012
AT1G02980	1.85737	0.701255	0.282185	0.323261	-1.40525	-2.71855	-2.52249	-1.3133	-1.11724	0.196056	0.84215	0.641544	0.617871	0.906415	0.920404	1
AT1G02990	6.14596	5.92045	6.97318	5.24517	-0.0539326	0.182177	-0.22865	0.236109	-0.174718	-0.410827	0.993439	0.978641	0.970904	0.969197	0.979195	0.921163
AT1G03000	5.03635	8.30503	6.14682	4.39971	0.721606	0.287462	-0.194971	-0.434145	-0.916578	-0.482433	0.828402	0.967069	0.980589	0.924058	0.771489	0.928076
AT1G03010	0.978729	0.703346	0.268956	0.279512	-0.476676	-1.86354	-1.808	-1.38687	-1.33132	0.0555422	0.972571	0.84454	0.84389	0.919838	0.923027	1
AT1G03020	0.194671	0	0	0	65535	65535	65535	0	0	0	1	1	1	1	1	1
AT1G03022	0	0	0	0	0	0	0	0	0	0	1	1	1	1	1	1
AT1G03030	13.0919	15.1631	27.6384	16.0814	0.211895	1.078	0.296726	0.866107	0.0848306	-0.781276	0.97468	0.634476	0.960801	0.753303	0.99048	0.803599
AT1G03040	28.1322	21.5621	27.4669	21.6776	-0.383721	-0.0345248	-0.376015	0.349196	0.00770624	-0.34149	0.92581	0.995514	0.929397	0.940554	0.998532	0.943898
AT1G03050	1.03806	1.76431	0.216593	1.63802	0.765208	-2.26084	0.658053	-3.02605	-0.107155	2.91889	0.971017	0.888861	0.956732	0.928869	0.995289	0.860162
AT1G03055	1.09887	1.80366	1.30213	0.559725	0.714906	0.244854	-0.973233	-0.470053	-1.68814	-1.21809	0.984618	0.992175	0.98023	0.988628	0.957727	0.978641
AT1G03060	7.03129	4.22435	3.23825	7.82471	-0.73506	-1.11857	0.154248	-0.383513	0.889308	1.27282	0.769624	0.506508	0.978966	0.925279	0.647882	0.381046
AT1G03070	14.6093	2.61684	4.98907	1.71594	-2.48099	-1.55004	-3.08982	0.930949	-0.608827	-1.53978	0.869046	0.82707	0.736903	0.972064	0.985894	0.91445
AT1G03080	25.2495	12.0207	16.0424	15.2212	-1.07073	-0.654361	-0.730169	0.416368	0.340561	-0.0758075	0.621113	0.848187	0.823945	0.907905	0.931629	0.991312
AT1G03090	4.21028	3.31686	2.74861	4.50221	-0.344096	-0.61521	0.0967198	-0.271115	0.440816	0.71193	0.970094	0.92581	0.992831	0.978687	0.957123	0.907342
AT1G03100	2.30287	2.06165	0.78178	3.20291	-0.159632	-1.5586	0.475952	-1.39897	0.635584	2.03455	0.991625	0.940412	0.971444	0.927845	0.946385	0.892899
AT1G03103	0	0	0	0.821264	0	0	65535	0	65535	65535	1	1	0.381655	1	0.381655	0.381655
AT1G03106	0.352175	2.99827	0.285487	2.81774	3.08977	-0.302864	3.00017	-3.39263	-0.0895944	3.30304	0.756314	1	0.76939	0.781604	0.994954	0.79263
AT1G03110	51.3813	42.5188	34.7158	34.4207	-0.273142	-0.565653	-0.577967	-0.292511	-0.304825	-0.012314	0.959601	0.858897	0.869399	0.946473	0.948476	0.998016
AT1G03120	0.937189	3.83351	3.23676	0.78848	2.03225	1.78814	-0.249267	-0.244115	-2.28152	-2.03741	0.843658	0.869897	0.991998	0.988433	0.778215	0.818047
AT1G03130	3.02226	1.68465	2.19821	51.4977	-0.843177	-0.459297	4.09081	0.38388	4.93399	4.55011	0.925238	0.969404	0.0229974	0.979797	0.0550402	0.0646174
AT1G03140	32.9499	43.9267	39.91	32.9144	0.414822	0.276474	-0.00155874	-0.138347	-0.41638	-0.278033	0.903708	0.955291	0.999644	0.981401	0.901775	0.955323
AT1G03150	57.323	41.1209	60.0398	52.251	-0.479244	0.0668031	-0.133657	0.546047	0.345587	-0.20046	0.888831	0.992175	0.984487	0.865655	0.939077	0.97333
AT1G03160	4.78848	9.64908	11.7394	5.74615	1.01082	1.29372	0.263028	0.282893	-0.747795	-1.03069	0.716543	0.54109	0.969775	0.963783	0.831223	0.714632
AT1G03170	0.661882	1.13037	1.16934	3.21032	0.772148	0.821048	2.27807	0.0489	1.50592	1.45702	0.965499	0.96454	0.772335	0.997203	0.850624	0.860028
AT1G03180	7.92697	6.98377	7.25391	7.7229	-0.182764	-0.12801	-0.0376256	0.0547541	0.145138	0.0903842	0.984922	0.993152	0.996672	0.996718	0.988084	0.994471
AT1G03190	9.22985	12.8871	5.82985	4.85735	0.481546	-0.662849	-0.926139	-1.1444	-1.40768	-0.263289	0.892663	0.853447	0.782444	0.614461	0.449165	0.972156
AT1G03200	0.61847	0.278697	0.437672	0.586786	-1.15001	-0.498853	-0.0758687	0.651153	1.07414	0.422984	1	1	1	1	1	1
AT1G03210	34.0764	33.1191	64.5181	43.9155	-0.0411103	0.92093	0.365958	0.96204	0.407068	-0.554972	0.994986	0.758234	0.93316	0.752762	0.924031	0.875744
AT1G03220	717.395	261.209	182.12	248.769	-1.45756	-1.97788	-1.52796	-0.520316	-0.0703972	0.449918	0.573117	0.224047	0.470486	0.883735	0.993043	0.892088
AT1G03230	170.679	114.698	74.5032	93.1006	-0.573447	-1.19591	-0.874419	-0.62246	-0.300971	0.321488	0.863856	0.410099	0.686386	0.840682	0.946109	0.934276
AT1G03240	1.22992	0.149821	0.716396	2.1459	-3.03725	-0.779739	0.803016	2.25752	3.84027	1.58275	0.843658	0.97156	0.964829	1	0.83092	0.913968
AT1G03250	25.6644	18.7149	29.2427	19.7252	-0.455583	0.188307	-0.379727	0.64389	0.0758557	-0.568035	0.912223	0.976711	0.937515	0.843658	0.991514	0.864805
AT1G03260	19.4171	21.7198	21.6629	15.9909	0.161679	0.157899	-0.280075	-0.00378052	-0.441754	-0.437974	0.980882	0.982983	0.964065	0.999059	0.912946	0.923613
AT1G03270	8.31821	10.7741	9.81421	5.56454	0.373219	0.238598	-0.58001	-0.13462	-0.953229	-0.818609	0.948197	0.974794	0.90946	0.986918	0.811152	0.847089
AT1G03280	18.6299	25.4274	39.9739	22.9774	0.448767	1.10144	0.302598	0.652671	-0.146169	-0.798841	0.888174	0.507527	0.947359	0.823945	0.98131	0.751175
AT1G03290	17.5495	16.0636	18.0471	11.3815	-0.127636	0.040331	-0.624745	0.167967	-0.49711	-0.665076	0.984924	0.994966	0.843658	0.978907	0.885238	0.835921
AT1G03300	1.89978	1.7873	2.02541	2.41854	-0.0880557	0.092376	0.348304	0.180432	0.436359	0.255928	0.993952	0.993878	0.97379	0.988628	0.965683	0.982537
AT1G03310	4.11227	5.00181	5.84387	1.23019	0.282517	0.506989	-1.74106	0.224472	-2.02357	-2.24804	0.970978	0.965683	0.614226	0.984724	0.424082	0.74382
AT1G03320	0.521278	0	0	0.117671	65535	65535	-2.14729	0	65535	65535	1	1	1	1	1	1
AT1G03330	45.5387	33.7317	40.5556	40.7251	-0.432988	-0.167192	-0.161176	0.265796	0.271813	0.00601623	0.919188	0.980795	0.982005	0.964829	0.964949	0.998976
AT1G03340	0.126901	0	0	0.0911684	65535	65535	-0.477092	0	65535	65535	1	1	1	1	1	1
AT1G03350	31.0513	28.704	35.4783	29.9062	-0.113398	0.192286	-0.0542056	0.305684	0.0591929	-0.246491	0.985264	0.971183	0.993152	0.940447	0.992435	0.958894
AT1G03360	46.9428	35.5625	24.5968	33.7331	-0.400547	-0.932433	-0.476737	-0.531885	-0.0761901	0.455695	0.929396	0.699347	0.907377	0.875235	0.991737	0.910109
AT1G03365	11.5488	12.3116	20.3861	10.3452	0.0922756	0.81984	-0.158779	0.727565	-0.251055	-0.97862	0.988628	0.743532	0.980013	0.79818	0.964562	0.62683
AT1G03370	26.8117	13.581	21.6576	19.5049	-0.981276	-0.307986	-0.459023	0.67329	0.522253	-0.151037	0.598586	0.955291	0.893044	0.829047	0.854579	0.981933
AT1G03380	8.43234	5.57597	8.21241	6.92994	-0.59671	-0.0381275	-0.28309	0.558583	0.313621	-0.244962	0.867343	0.995289	0.963041	0.882352	0.956833	0.969294
AT1G03390	0.126544	0.274199	0.744247	0.010347	1.11559	2.55614	-3.61235	1.44056	-4.72794	-6.16849	1	0.860028	1	0.915789	1	0.843658
AT1G03400	0.22854	0.516748	0	0.311213	1.17701	65535	0.445456	65535	-0.731558	65535	1	1	1	1	1	1
AT1G03410	6.5232	6.03464	5.04427	3.10666	-0.112311	-0.370933	-1.07021	-0.258622	-0.957902	-0.699281	0.993335	0.980343	0.906415	0.986496	0.916478	0.964453
AT1G03420	29.7347	34.5316	42.9207	29.5131	0.215767	0.529524	-0.010795	0.313756	-0.226562	-0.540319	0.979657	0.91606	0.998618	0.958323	0.974794	0.901169
AT1G03430	7.46875	9.36019	5.85374	11.1162	0.325671	-0.35151	0.573719	-0.677181	0.248048	0.925229	0.969197	0.969649	0.920152	0.894394	0.975238	0.843658
AT1G03440	5.69496	1.06506	0.163008	2.80091	-2.41875	-5.12667	-1.02379	-2.70792	1.39496	4.10288	0.465537	0.588481	0.838249	0.79635	0.821046	0.661893
AT1G03445	0.0127153	0.0857265	0	0.112473	2.75318	65535	3.14494	65535	0.391764	65535	1	1	1	1	1	1
AT1G03457	15.531	17.4916	25.7944	12.0717	0.171508	0.731905	-0.363525	0.560397	-0.535033	-1.09543	0.980882	0.821503	0.948476	0.854632	0.884613	0.611175
AT1G03470	2.57705	6.05417	6.82817	2.53113	1.23221	1.40578	-0.0259388	0.173568	-1.25815	-1.43172	0.798848	0.734901	0.997846	0.985693	0.805587	0.748046
AT1G03475	20.0618	17.639	24.0693	19.7618	-0.185686	0.262739	-0.0217374	0.448425	0.163948	-0.284477	0.976704	0.963515	0.996936	0.906228	0.980896	0.960218
AT1G03490	0	0.175197	0	0	65535	0	0	65535	65535	0	1	1	1	1	1	1
AT1G03495	0.785993	0.590592	0.164108	0.97262	-0.412354	-2.25987	0.30736	-1.84751	0.719714	2.56723	0.978907	0.827569	0.984942	1	0.95262	0.790456
AT1G03502	0	0	0	0	0	0	0	0	0	0	1	1	1	1	1	1
AT1G03506	0	0	0	0	0	0	0	0	0	0	1	1	1	1	1	1
AT1G03510	0.927441	1.78479	1.15283	1.92539	0.944427	0.313858	1.05382	-0.630568	0.109396	0.739965	0.918624	0.986119	0.904907	0.964562	0.993972	0.956339
AT1G03515	0	0	0	0	0	0	0	0	0	0	1	1	1	1	1	1
AT1G03520	6.18042	4.19019	3.50447	9.40903	-0.560688	-0.818507	0.606342	-0.257819	1.16703	1.42485	0.918624	0.911656	0.889006	0.984924	0.745695	0.835921
AT1G03530	26.9611	20.5653	17.8877	23.7828	-0.390666	-0.591912	-0.180959	-0.201246	0.209706	0.410952	0.923568	0.844485	0.978297	0.970085	0.970697	0.912753
AT1G03540	3.46755	4.91707	2.99135	5.7877	0.503885	-0.213116	0.739075	-0.717001	0.23519	0.952191	0.943999	0.985296	0.884601	0.894416	0.977653	0.842334
AT1G03545	1.25966	2.41996	1.08491	2.62004	0.941942	-0.215462	1.05655	-1.1574	0.114608	1.27201	0.978907	0.994989	0.977607	0.972571	0.996795	0.972212
AT1G03550	43.0163	31.5017	67.5984	71.9596	-0.449457	0.652104	0.742302	1.10156	1.19176	0.0901975	0.904912	0.842958	0.834135	0.578231	0.605271	0.990598
AT1G03560	2.16476	2.09707	1.81506	3.30263	-0.0458328	-0.254194	0.609408	-0.208361	0.655241	0.863602	0.996702	0.984234	0.928012	0.9861	0.910109	0.876218
AT1G03570	0	0	0	0	0	0	0	0	0	0	1	1	1	1	1	1
AT1G03580	0.104191	0.178238	0.0383783	0.637536	0.774574	-1.44087	2.61328	-2.21544	1.8387	4.05415	1	1	0.84129	1	0.876146	0.843658
AT1G03590	51.6289	30.87	45.5732	41.2693	-0.741976	-0.179995	-0.323109	0.561981	0.418867	-0.143114	0.772476	0.974419	0.9402	0.843658	0.896589	0.980589
AT1G03600	2.60393	1.51088	2.03774	27.1833	-0.785301	-0.353722	3.38396	0.431579	4.16926	3.73768	0.946268	0.98352	0.284421	0.977793	0.105839	0.259262
AT1G03610	23.082	15.653	17.3557	19.615	-0.56033	-0.411355	-0.234808	0.148975	0.325521	0.176546	0.864743	0.92762	0.968591	0.98331	0.946109	0.978966
AT1G03620	0.046302	0.0682311	0.825192	0.0950768	0.559353	4.15558	1.03802	3.59623	0.478665	-3.11756	1	0.843658	1	0.843658	1	0.843658
AT1G03630	0.415467	0.179531	0	8.16598	-1.2105	65535	4.29682	65535	5.50732	65535	1	1	0.366253	1	0.842788	0.00829426
AT1G03640	0	0	0	0	0	0	0	0	0	0	1	1	1	1	1	1
AT1G03650	6.85696	4.26205	5.37217	5.42935	-0.686023	-0.352065	-0.33679	0.333958	0.349233	0.0152752	0.934972	0.975238	0.975032	0.978066	0.974559	0.998273
AT1G03660	2.8191	2.59815	0.249071	9.82282	-0.117749	-3.50061	1.8009	-3.38286	1.91865	5.30151	0.995705	0.869897	0.870047	0.854428	0.842561	0.842334
AT1G03670	0	0	0	0.154408	0	0	65535	0	65535	65535	1	1	1	1	1	1
AT1G03680	9.35651	12.347	11.5227	24.6192	0.400117	0.300441	1.39574	-0.0996757	0.995625	1.0953	0.957155	0.972494	0.621093	0.991514	0.786384	0.764267
AT1G03687	18.3423	13.8681	13.2253	15.8082	-0.403404	-0.47187	-0.214497	-0.0684655	0.188907	0.257373	0.934597	0.916154	0.975032	0.992766	0.978966	0.969404
AT1G03700	0.281666	0.129735	0	0.867071	-1.11842	65535	1.62216	65535	2.74059	65535	1	1	0.936334	1	0.874976	0.373813
AT1G03710	0.755703	1.11766	0.257936	1.35279	0.564585	-1.55081	0.840044	-2.11539	0.275459	2.39085	0.97156	0.966892	0.963041	0.888434	0.987774	0.878989
AT1G03720	0.224707	0.481801	1.19939	1.98649	1.10039	2.41618	3.1441	1.31579	2.04371	0.727922	1	0.843658	0.77259	0.928012	0.835132	0.964726
AT1G03730	21.5685	17.6936	20.9644	19.9651	-0.285703	-0.040989	-0.111449	0.244714	0.174255	-0.0704596	0.963969	0.9949	0.988511	0.969404	0.980955	0.993127
AT1G03740	23.9481	11.024	13.9992	14.2397	-1.11927	-0.77457	-0.749987	0.344697	0.369279	0.0245828	0.539544	0.789479	0.813218	0.935138	0.931226	0.996858
AT1G03743	0	0	0	8.72342	0	0	65535	0	65535	65535	1	1	1	1	1	1
AT1G03746	0	10.0672	8.28217	0	65535	65535	0	-0.281575	65535	65535	1	1	1	1	1	1
AT1G03750	4.75992	5.84498	2.24465	3.27948	0.296261	-1.08444	-0.537469	-1.3807	-0.83373	0.546974	0.971443	0.861894	0.943999	0.821757	0.871508	0.963146
AT1G03760	7.3366	5.78849	3.65535	6.54535	-0.341925	-1.0051	-0.164641	-0.663176	0.177284	0.84046	0.979541	0.896589	0.989322	0.955291	0.989197	0.920404
AT1G03770	7.02907	8.4018	8.14091	5.90469	0.257365	0.211857	-0.251471	-0.0455075	-0.508836	-0.463328	0.972212	0.986001	0.975238	0.996795	0.926605	0.966485
AT1G03780	12.602	22.2621	11.7938	21.5234	0.820939	-0.0956166	0.772259	-0.916556	-0.0486802	0.867876	0.752956	0.989965	0.785923	0.714503	0.993878	0.745695
AT1G03790	2.2044	0	0.0281049	0.211162	65535	-6.29342	-3.38396	65535	65535	2.90946	0.00829426	0.841023	0.745695	1	1	1
AT1G03800	1.70227	0.155135	0.605405	0.94861	-3.45586	-1.49149	-0.84357	1.96437	2.61229	0.647915	0.839595	0.917435	0.957034	1	0.873155	0.979657
AT1G03810	0	0	0	0	0	0	0	0	0	0	1	1	1	1	1	1
AT1G03820	2.0353	3.32623	0.663216	0.0558551	0.708649	-1.61769	-5.18741	-2.32634	-5.89606	-3.56972	0.958646	0.901844	0.840682	0.822948	0.84018	1
AT1G03830	5.26727	6.40854	8.02179	8.09603	0.282938	0.606868	0.620159	0.323929	0.337221	0.0132912	0.965083	0.870472	0.869399	0.955166	0.952172	0.998069
AT1G03840	52.7177	7.76326	9.90731	30.2819	-2.76355	-2.41172	-0.799833	0.35183	1.96372	1.61189	0.00829426	0.0271289	0.801133	0.959467	0.139043	0.33646
AT1G03850	11.1253	14.1225	5.47924	13.6228	0.344149	-1.0218	0.292178	-1.36595	-0.0519716	1.31398	0.970315	0.861698	0.976598	0.791454	0.995289	0.805198
AT1G03860	121.087	91.0559	86.2961	102.429	-0.411221	-0.488677	-0.241427	-0.077456	0.169794	0.24725	0.8996	0.862886	0.963209	0.989226	0.975855	0.959467
AT1G03870	297.983	179.412	104.012	438.72	-0.731958	-1.51848	0.558067	-0.786519	1.29003	2.07654	0.771045	0.213791	0.863264	0.788598	0.44811	0.0624773
AT1G03880	0.0373935	0.204857	0.177204	0.0684886	2.45376	2.24455	0.873077	-0.209209	-1.58068	-1.37147	1	1	1	1	1	1
AT1G03890	0.0281793	0.0230864	0	0.0860376	-0.287595	65535	1.61033	65535	1.89792	65535	1	1	1	1	1	1
AT1G03900	130.072	130.347	134.339	176.842	0.00305641	0.0465773	0.443159	0.0435209	0.440102	0.396582	0.999059	0.993635	0.888743	0.993925	0.884124	0.910478
AT1G03905	12.5089	9.54024	17.1088	15.1101	-0.39086	0.451778	0.272557	0.842638	0.663417	-0.179221	0.953489	0.94498	0.970613	0.843658	0.873258	0.983887
AT1G03910	48.6098	51.5106	59.1188	43.3659	0.0836227	0.282368	-0.164687	0.198745	-0.24831	-0.447055	0.988628	0.946919	0.977262	0.969294	0.960218	0.889164
AT1G03920	18.3482	2.71368	3.33997	3.72814	-2.75731	-2.45773	-2.29911	0.299582	0.458205	0.158624	0.112012	0.224047	0.202297	0.978082	0.956989	0.988628
AT1G03930	7.60395	12.3447	9.8485	11.0293	0.699066	0.373155	0.536519	-0.325911	-0.162547	0.163364	0.837714	0.948081	0.886385	0.953642	0.980882	0.982507
AT1G03935	5.96739	0	7.58953	0	65535	0.346911	65535	65535	0	65535	1	1	1	1	1	1
AT1G03940	1.6531	1.85001	0.507451	2.334	0.162359	-1.70384	0.497626	-1.8662	0.335268	2.20146	0.991446	0.849859	0.964562	0.84338	0.978907	0.800064
AT1G03950	8.48446	2.85488	6.10486	9.21522	-1.57139	-0.474865	0.119195	1.09653	1.69059	0.59406	0.701813	0.957246	0.990336	0.861733	0.65825	0.940447
AT1G03960	4.30645	5.38504	9.21591	4.33059	0.322459	1.09763	0.00806605	0.775171	-0.314393	-1.08956	0.964726	0.716743	0.998751	0.837463	0.96561	0.734901
AT1G03970	40.7055	26.443	28.6636	24.4805	-0.622336	-0.506005	-0.733592	0.116331	-0.111256	-0.227587	0.877073	0.911574	0.845783	0.987774	0.988628	0.973378
AT1G03980	4.40417	4.94371	2.17292	5.29292	0.166722	-1.01924	0.265193	-1.18596	0.0984706	1.28443	0.991514	0.955166	0.985426	0.90946	0.993335	0.888853
AT1G03982	0.570068	1.60213	0.418503	4.01512	1.49078	-0.445897	2.81624	-1.93668	1.32546	3.26213	0.877778	1	0.678767	0.842334	0.843658	0.621093
AT1G03990	2.14182	0.312117	0.369526	1.54043	-2.77868	-2.53509	-0.47551	0.243587	2.30317	2.05958	0.653585	0.654295	0.960106	1	0.744129	0.755179
AT1G04000	32.9937	37.1551	20.9059	22.3032	0.171369	-0.658284	-0.564943	-0.829653	-0.736312	0.093341	0.979797	0.843658	0.874108	0.778215	0.81799	0.989458
AT1G04010	7.1347	11.5329	6.96593	8.65007	0.692835	-0.0345372	0.27786	-0.727372	-0.414975	0.312397	0.839033	0.99642	0.965267	0.843658	0.92035	0.96454
AT1G04020	23.8962	11.0853	7.23065	19.7491	-1.10813	-1.72458	-0.274994	-0.61645	0.833139	1.44959	0.525706	0.231885	0.960788	0.865512	0.76086	0.433599
AT1G04030	5.42723	11.5907	12.002	4.5555	1.09468	1.14499	-0.252608	0.0503104	-1.34729	-1.3976	0.977903	0.984571	0.989212	0.998273	0.968196	0.977271
AT1G04040	819.792	547.894	924.582	999.45	-0.581362	0.173544	0.285877	0.754905	0.867238	0.112333	0.91073	0.986496	0.977412	0.862568	0.851454	0.991737
AT1G04050	3.87421	6.20065	7.4778	3.70614	0.678517	0.948712	-0.0639861	0.270194	-0.742503	-1.0127	0.85698	0.791454	0.99435	0.968639	0.856859	0.808196
AT1G04070	22.3879	13.5146	7.60456	16.2663	-0.728201	-1.55778	-0.460834	-0.829584	0.267366	1.09695	0.873155	0.706702	0.944245	0.888743	0.976073	0.843658
AT1G04080	80.0022	84.9277	62.8711	81.0554	0.0861946	-0.347643	0.0188685	-0.433838	-0.0673261	0.366512	0.988628	0.926589	0.997037	0.888799	0.991805	0.928962
AT1G04090	2.38293	1.43177	1.18242	2.12234	-0.734933	-1.01099	-0.167081	-0.276056	0.567852	0.843907	0.912911	0.876964	0.988628	0.984571	0.95248	0.919887
AT1G04100	21.131	23.5594	13.2946	8.53316	0.156946	-0.668521	-1.30821	-0.825468	-1.46515	-0.639685	0.983387	0.874868	0.577179	0.823571	0.413853	0.890379
AT1G04110	0.470283	1.30718	0.259778	0.948599	1.47485	-0.856249	1.01227	-2.3311	-0.462587	1.86852	0.850204	1	0.927845	0.808938	0.970978	0.849561
AT1G04120	29.0245	32.8431	47.9171	41.2109	0.178317	0.723268	0.505753	0.544951	0.327436	-0.217515	0.975238	0.787017	0.875235	0.845437	0.940447	0.968196
AT1G04130	15.1286	10.1615	8.9308	13.7807	-0.574168	-0.760421	-0.13463	-0.186253	0.439538	0.625791	0.972914	0.96862	0.99442	0.993335	0.98252	0.977529
AT1G04140	35.1588	34.7738	37.9832	42.4111	-0.0158834	0.111478	0.270556	0.127361	0.28644	0.159079	0.997081	0.986496	0.957235	0.98371	0.949312	0.979379
AT1G04150	1.52311	0.136516	0.111288	1.45288	-3.47987	-3.77465	-0.0681049	-0.294776	3.41177	3.70654	0.579981	0.711703	0.995289	1	0.588148	0.720966
AT1G04160	20.1057	7.40154	13.3661	15.4575	-1.4417	-0.589018	-0.379292	0.852687	1.06241	0.209726	0.178887	0.84215	0.921163	0.697289	0.541673	0.969791
AT1G04170	64.1147	56.6889	53.9862	54.7806	-0.17759	-0.248066	-0.226992	-0.0704763	-0.0494022	0.0210742	0.97434	0.959201	0.965499	0.990629	0.993335	0.996899
AT1G04171	1.14586	0	0	19.2008	65535	65535	4.06667	0	65535	65535	1	1	0.85339	1	0.198152	0.198152
AT1G04180	29.6365	30.927	10.4449	10.4462	0.0614897	-1.50458	-1.5044	-1.56607	-1.56589	0.000174067	0.99385	0.419225	0.436381	0.367262	0.382601	0.999674
AT1G04190	55.2869	52.0579	60.9952	47.7986	-0.0868195	0.141758	-0.209969	0.228577	-0.12315	-0.351727	0.988628	0.982675	0.97333	0.965683	0.985264	0.937442
AT1G04200	18.6512	13.2935	34.5894	17.8748	-0.488552	0.891061	-0.061347	1.37961	0.427205	-0.952408	0.874315	0.702134	0.992175	0.293869	0.903801	0.664094
AT1G04210	31.3185	28.613	18.4633	26.8677	-0.130341	-0.762353	-0.221141	-0.632012	-0.0908001	0.541212	0.981926	0.759738	0.966976	0.827937	0.98807	0.857422
AT1G04220	1.54112	1.79831	0.849425	1.14163	0.22266	-0.859419	-0.432882	-1.08208	-0.655542	0.426537	0.995289	0.985629	0.993124	0.98227	0.989392	0.988628
AT1G04230	10.0289	12.6921	5.17299	9.51901	0.339773	-0.955086	-0.0752727	-1.29486	-0.415046	0.879813	0.955302	0.823137	0.993124	0.669951	0.938298	0.843658
AT1G04240	2.59454	6.42961	8.43532	8.61896	1.30925	1.70096	1.73203	0.391712	0.422783	0.0310714	0.79801	0.674642	0.668088	0.960218	0.955942	0.996936
AT1G04250	596.055	305.924	335.382	426.462	-0.962271	-0.829638	-0.483028	0.132633	0.479243	0.34661	0.647548	0.746224	0.909071	0.982005	0.89058	0.938785
AT1G04260	18.443	24.969	19.2771	24.3922	0.437062	0.0638133	0.403346	-0.373248	-0.0337152	0.339533	0.932567	0.993439	0.940557	0.946137	0.996248	0.953246
AT1G04270	500.844	358.669	269.52	419.299	-0.481709	-0.89397	-0.256382	-0.412261	0.225326	0.637588	0.885607	0.753566	0.966313	0.906739	0.966485	0.843658
AT1G04280	30.1944	9.00678	14.6438	51.1921	-1.7452	-1.04399	0.761642	0.701204	2.50684	1.80563	0.171198	0.708856	0.800614	0.864154	0.0271289	0.231885
AT1G04290	27.5551	22.8854	47.9721	27.717	-0.267892	0.799879	0.00845674	1.06777	0.276349	-0.791422	0.966914	0.79802	0.998402	0.65116	0.965853	0.811016
AT1G04295	0.20863	0.563049	0.368521	1.34222	1.43231	0.8208	2.6856	-0.611515	1.25329	1.8648	0.970978	1	0.956426	0.979203	0.978764	0.968848
AT1G04300	17.6121	14.4137	10.7654	15.0805	-0.289123	-0.710166	-0.223887	-0.421043	0.0652355	0.486278	0.949251	0.816858	0.965683	0.912115	0.991907	0.884601
AT1G04310	2.90963	8.41229	18.2801	3.62807	1.53166	2.65137	0.318363	1.1197	-1.2133	-2.333	0.433048	0.0342382	0.969294	0.605763	0.6577	0.112012
AT1G04320	0	0	0	0	0	0	0	0	0	0	1	1	1	1	1	1
AT1G04330	1.2326	0	0.156491	1.61284	65535	-2.97756	0.387894	65535	65535	3.36545	0.105839	0.859038	0.984571	1	0.0141231	0.843658
AT1G04340	70.5966	62.0933	56.4863	71.8064	-0.185161	-0.321697	0.024514	-0.136537	0.209675	0.346211	0.974447	0.946537	0.996795	0.983873	0.970077	0.937991
AT1G04350	0.159168	0	0	2.47742	65535	65535	3.96022	0	65535	65535	1	1	0.72245	1	0.00829426	0.00829426
AT1G04360	2.03187	0.797679	8.39993	2.63342	-1.34893	2.04757	0.374128	3.3965	1.72306	-1.67344	0.843658	0.532979	0.972904	0.220297	0.753303	0.611268
AT1G04370	0	0	0	0	0	0	0	0	0	0	1	1	1	1	1	1
AT1G04380	0	0	0	0.305633	0	0	65535	0	65535	65535	1	1	1	1	1	1
AT1G04390	4.82994	6.47356	2.14349	5.5881	0.422555	-1.17204	0.210353	-1.5946	-0.212202	1.3824	0.931419	0.778998	0.977349	0.58753	0.974808	0.684175
AT1G04400	19.0451	13.5577	13.032	13.7444	-0.490308	-0.547362	-0.470573	-0.0570547	0.0197353	0.0767899	0.895057	0.881904	0.903708	0.993401	0.996941	0.991514
AT1G04410	570.923	516.492	817.744	614.046	-0.14455	0.518354	0.105051	0.662904	0.249601	-0.413303	0.981926	0.885607	0.987641	0.843658	0.965117	0.927845
AT1G04420	5.32809	7.0599	10.3401	10.983	0.40603	0.956561	1.04359	0.550531	0.637557	0.0870266	0.953246	0.82227	0.808529	0.91583	0.896589	0.992766
AT1G04425	3.02662	1.4773	1.73571	3.2783	-1.03475	-0.802185	0.11524	0.232564	1.14999	0.917425	0.941105	0.960081	0.994471	0.991331	0.920152	0.943183
AT1G04430	69.3102	63.7057	71.0992	73.4034	-0.121646	0.0367648	0.0827796	0.158411	0.204426	0.0460148	0.984616	0.995289	0.989212	0.979299	0.969377	0.994178
AT1G04440	38.9018	24.6743	14.086	35.3951	-0.656828	-1.46558	-0.136287	-0.80875	0.520542	1.32929	0.829563	0.33646	0.983261	0.773017	0.851552	0.376412
AT1G04445	6.44456	4.07454	1.44899	5.63647	-0.661444	-2.15303	-0.193289	-1.49159	0.468155	1.95974	0.948374	0.793018	0.988628	0.869399	0.972212	0.830643
AT1G04450	0.258132	0.501235	0.170438	1.24028	0.95738	-0.598861	2.26449	-1.55624	1.30711	2.86335	1	1	0.860028	1	0.912206	0.819851
AT1G04457	0	0.475465	0	2.80515	65535	0	65535	65535	2.56066	65535	1	1	0.432266	1	0.898891	0.432266
AT1G04470	0.147399	0.0290698	0	0.331614	-2.34214	65535	1.16978	65535	3.51191	65535	1	1	1	1	1	1
AT1G04480	340.305	171.427	162.483	213.789	-0.989238	-1.06654	-0.670643	-0.0773045	0.318595	0.3959	0.650866	0.620075	0.84338	0.98963	0.940412	0.920404
AT1G04490	6.17984	2.81743	2.61789	5.36071	-1.13319	-1.23917	-0.205147	-0.105977	0.928044	1.03402	0.813351	0.919188	0.98489	0.993772	0.868425	0.944118
AT1G04500	0.0311177	0.0498394	0	0.242592	0.67955	65535	2.96272	65535	2.28317	65535	1	1	1	1	1	1
AT1G04501	0	0	0	0	0	0	0	0	0	0	1	1	1	1	1	1
AT1G04510	38.1295	41.6869	23.35	36.7876	0.128686	-0.707489	-0.0516908	-0.836175	-0.180376	0.655798	0.983887	0.824599	0.993705	0.745651	0.975582	0.843658
AT1G04520	46.4912	28.0686	23.4849	40.1969	-0.727999	-0.985226	-0.209873	-0.257227	0.518126	0.775353	0.809555	0.662803	0.97434	0.963869	0.878951	0.805639
AT1G04530	17.7031	19.4926	21.6184	23.4167	0.138924	0.288255	0.403537	0.149331	0.264612	0.115281	0.984308	0.958267	0.920355	0.982455	0.961163	0.986192
AT1G04540	0.608879	2.54689	2.72578	3.71531	2.06451	2.16244	2.60925	0.0979343	0.544744	0.44681	0.736187	0.739334	0.599906	0.993335	0.94338	0.965499
AT1G04550	4.09386	8.7325	3.96222	4.33115	1.09293	-0.0471513	0.0812896	-1.14008	-1.01164	0.128441	0.788598	0.996332	0.993772	0.781896	0.824868	0.99053
AT1G04555	9.40894	6.20116	7.76166	9.33319	-0.601494	-0.277667	-0.0116614	0.323827	0.589833	0.266006	0.923568	0.977086	0.998484	0.973179	0.923568	0.978082
AT1G04560	0.656229	1.04091	1.42005	1.70432	0.665572	1.11367	1.37693	0.448099	0.711356	0.263256	0.972212	0.941209	0.897597	0.982265	0.965341	0.988628
AT1G04570	2.02201	2.94938	1.11561	2.06412	0.54462	-0.857952	0.029733	-1.40257	-0.514887	0.887685	0.941176	0.912108	0.997298	0.81403	0.953223	0.917844
AT1G04580	0.47363	0.588658	0.0980996	0.516689	0.31367	-2.27144	0.125536	-2.58511	-0.188133	2.39698	0.982675	1	1	0.793591	0.988628	1
AT1G04590	35.5805	33.4425	15.6127	33.5262	-0.0894042	-1.18837	-0.0857984	-1.09896	0.0036058	1.10257	0.989197	0.665156	0.991105	0.678991	0.999059	0.707723
AT1G04600	1.23734	2.23343	0.998261	0.870615	0.852024	-0.309751	-0.507133	-1.16177	-1.35916	-0.197382	0.852525	0.978297	0.953572	0.799126	0.693568	0.986918
AT1G04610	115.747	490.913	393.179	142.879	2.0845	1.76422	0.30382	-0.32028	-1.78068	-1.4604	0.0188798	0.0666955	0.960801	0.943674	0.249303	0.424766
AT1G04620	0.314571	0.157535	4.12971	1.76883	-0.997716	3.71458	2.49134	4.7123	3.48906	-1.22324	1	0.432266	0.719465	0.508034	0.650424	0.85391
AT1G04625,AT1G04630	103.998	92.5728	116.09	127.29	-0.167891	0.158693	0.291564	0.326584	0.459456	0.132872	0.975928	0.976711	0.944012	0.933246	0.876046	0.982668
AT1G04635	8.43477	6.39068	2.78121	5.73728	-0.40038	-1.60064	-0.555983	-1.20026	-0.155604	1.04466	0.968848	0.81122	0.949642	0.854973	0.989197	0.889268
AT1G04640	4.24133	4.03607	0.903828	4.51181	-0.0715667	-2.2304	0.0891887	-2.15883	0.160755	2.31959	0.995283	0.843658	0.994356	0.84215	0.988897	0.839033
AT1G04645	0	0	0	0.497968	0	0	65535	0	65535	65535	1	1	1	1	1	1
AT1G04650	1.81503	1.44152	1.35801	1.00706	-0.332398	-0.418496	-0.849844	-0.086098	-0.517445	-0.431347	0.973052	0.969404	0.9069	0.994178	0.958698	0.973749
AT1G04660	0.23794	0.182606	0	0	-0.381861	65535	65535	65535	65535	0	1	1	1	1	1	1
AT1G04670	1.29427	0	0	0	65535	65535	65535	0	0	0	0.0375289	0.0375289	0.0375289	1	1	1
AT1G04680	53.449	52.1285	45.572	56.707	-0.0360907	-0.230016	0.0853634	-0.193925	0.121454	0.315379	0.995289	0.970978	0.989458	0.973337	0.984161	0.943764
AT1G04684	15.4296	9.87469	4.81456	22.1949	-0.64389	-1.68022	0.524529	-1.03633	1.16842	2.20475	0.978167	0.936411	0.979797	0.966468	0.941303	0.89302
AT1G04690	91.9885	89.3321	73.3244	103.33	-0.0422758	-0.32716	0.167732	-0.284884	0.210008	0.494892	0.994081	0.934715	0.974559	0.946666	0.965951	0.862814
AT1G04700	13.6885	12.888	13.7014	18.6868	-0.086934	0.00136229	0.449058	0.0882963	0.535992	0.447695	0.98962	0.999644	0.912265	0.990179	0.862453	0.92036
AT1G04710	11.9266	7.26978	7.57658	12.3598	-0.714195	-0.654561	0.0514793	0.0596345	0.765674	0.70604	0.844477	0.871307	0.99442	0.99442	0.837442	0.856859
AT1G04720	0	0	0	0	0	0	0	0	0	0	1	1	1	1	1	1
AT1G04730	4.25649	5.26278	2.59588	5.37043	0.306163	-0.71344	0.335373	-1.0196	0.0292102	1.04881	0.964562	0.884124	0.961016	0.808196	0.996795	0.810568
AT1G04750	132.013	121.876	112.241	119.189	-0.115274	-0.23408	-0.14743	-0.118806	-0.0321562	0.0866498	0.983873	0.964182	0.978749	0.984519	0.995289	0.988627
AT1G04760	5.06241	5.593	8.27893	4.45332	0.143796	0.70962	-0.184943	0.565824	-0.328739	-0.894563	0.991514	0.936411	0.989197	0.953489	0.979657	0.906955
AT1G04770	85.8168	37.1863	62.6191	25.257	-1.20649	-0.454657	-1.76458	0.751833	-0.558089	-1.30992	0.545027	0.915445	0.156733	0.803917	0.865537	0.366253
AT1G04778	0.162397	0.392282	0.470565	0	1.27236	1.53486	65535	0.262502	65535	65535	1	1	1	1	1	1
AT1G04780	15.8297	16.1659	12.0012	18.9654	0.0303144	-0.399458	0.260728	-0.429773	0.230414	0.660187	0.995939	0.9318	0.963956	0.911595	0.965683	0.840294
AT1G04790	16.367	16.5807	12.0706	16.0642	0.0187176	-0.43929	-0.0269352	-0.458008	-0.0456528	0.412355	0.99696	0.910558	0.996718	0.903088	0.99442	0.923275
AT1G04800	0.724666	0.872937	0.100347	0.786672	0.268562	-2.85232	0.118448	-3.12088	-0.150115	2.97077	0.989197	0.861803	0.995289	0.845492	0.994128	0.860028
AT1G04810	29.6328	27.4651	23.9028	33.5869	-0.109593	-0.310014	0.180705	-0.200421	0.290298	0.490719	0.984947	0.937442	0.971065	0.969175	0.940557	0.856017
AT1G04820	917.744	859.206	1015.81	935.81	-0.095089	0.146468	0.0281226	0.241557	0.123212	-0.118345	0.989965	0.984724	0.996899	0.970508	0.987262	0.987789
AT1G04830	21.5041	24.0082	18.9151	15.2448	0.15892	-0.18507	-0.496294	-0.34399	-0.655213	-0.311224	0.98023	0.978278	0.888853	0.943598	0.839033	0.955291
AT1G04840	1.77925	1.62799	1.87333	1.82357	-0.128173	0.0743388	0.0354959	0.202512	0.163669	-0.0388429	0.992036	0.9949	0.997037	0.986795	0.988628	0.996936
AT1G04850	103.804	96.9583	123.092	113.311	-0.0984326	0.245868	0.126425	0.344301	0.224857	-0.119443	0.986496	0.956426	0.982675	0.918791	0.961947	0.983873
AT1G04860	14.5569	16.6052	11.0567	17.586	0.189928	-0.39678	0.272724	-0.586708	0.0827959	0.669504	0.973337	0.928676	0.955999	0.847509	0.988628	0.83318
AT1G04870	90.1936	56.4596	42.9758	71.5831	-0.675806	-1.0695	-0.333406	-0.393693	0.342401	0.736094	0.831274	0.55671	0.953303	0.910478	0.942572	0.81774
AT1G04880	0.136086	0.0434473	0.161942	0.0940436	-1.64718	0.250965	-0.533113	1.89814	1.11406	-0.784078	1	1	1	1	1	1
AT1G04890	0	0	0.148118	0.0134551	0	65535	65535	65535	65535	-3.46052	1	1	1	1	1	1
AT1G04900	13.7064	14.2153	12.3869	11.9613	0.052594	-0.146036	-0.196473	-0.19863	-0.249067	-0.0504374	0.995846	0.991976	0.986795	0.987774	0.982005	0.996795
AT1G04910	17.7526	22.6873	17.5815	21.0573	0.353853	-0.0139714	0.246289	-0.367825	-0.107564	0.26026	0.960852	0.998273	0.974978	0.955166	0.988628	0.972571
AT1G04920	0.0892832	0.26013	0.115858	0.247101	1.54277	0.375895	1.46864	-1.16688	-0.0741288	1.09275	1	1	1	1	1	1
AT1G04930	11.765	6.36025	4.36562	5.36639	-0.887343	-1.43024	-1.13248	-0.542898	-0.245133	0.297765	0.825684	0.829931	0.743532	0.957964	0.978687	0.981553
AT1G04940,AT1G04945	31.3604	43.5056	60.3972	42.5975	0.472258	0.94554	0.441828	0.473282	-0.0304304	-0.503712	0.935241	0.816545	0.943999	0.930661	0.996936	0.926296
AT1G04950	12.9574	21.6367	18.4726	16.8194	0.739702	0.511614	0.376353	-0.228087	-0.363348	-0.135261	0.874987	0.951096	0.965428	0.981206	0.962526	0.990336
AT1G04960	37.1908	32.6142	39.8987	35.2846	-0.189447	0.101395	-0.0759079	0.290841	0.113539	-0.177302	0.973904	0.987774	0.990433	0.952386	0.986001	0.975972
AT1G04970	20.8725	14.9389	23.597	14.1072	-0.482536	0.176997	-0.565175	0.659534	-0.0826385	-0.742172	0.898891	0.979379	0.869833	0.843658	0.991081	0.822763
AT1G04980	44.5717	68.6096	148.31	67.2742	0.622282	1.73441	0.593925	1.11213	-0.028357	-1.14049	0.836986	0.0468451	0.842334	0.459767	0.995936	0.406092
AT1G04985	36.9453	28.6569	53.6871	28.2278	-0.366512	0.539184	-0.388277	0.905696	-0.0217648	-0.927461	0.933438	0.888108	0.926559	0.770671	0.99696	0.769879
AT1G04990	50.5334	32.9711	42.0249	41.4576	-0.616036	-0.265993	-0.285602	0.350043	0.330434	-0.0196087	0.843658	0.965111	0.959476	0.937997	0.941726	0.99696
AT1G05000	5.24254	2.0379	1.12631	11.5021	-1.36318	-2.21867	1.13357	-0.855485	2.49675	3.35223	0.802143	0.875744	0.79802	0.960539	0.335598	0.855605
AT1G05010	651.772	135.498	175.814	133.258	-2.2661	-1.89032	-2.29015	0.37578	-0.0240492	-0.399829	0.308732	0.472576	0.302249	0.931628	0.996936	0.927599
AT1G05020	6.30673	2.42339	5.10278	9.1247	-1.37987	-0.30561	0.532885	1.07426	1.91275	0.838494	0.66542	0.971902	0.902967	0.843658	0.372795	0.852797
AT1G05030	4.28632	2.96048	1.32888	2.68829	-0.533912	-1.68953	-0.673051	-1.15562	-0.139138	1.01648	0.938317	0.707301	0.906415	0.843658	0.989458	0.868015
AT1G05040	0.821549	0.912556	4.72756	2.09809	0.151567	2.52468	1.35266	2.37311	1.20109	-1.17202	0.991105	0.803143	0.923092	0.920401	0.969783	0.956231
AT1G05055	21.0773	18.7677	30.637	23.5637	-0.167434	0.539587	0.160879	0.707021	0.328313	-0.378708	0.98023	0.871365	0.981553	0.812609	0.946781	0.93016
AT1G05060	10.0577	5.13859	11.5165	6.03623	-0.968857	0.195399	-0.736583	1.16426	0.232274	-0.931982	0.8371	0.98252	0.879465	0.777539	0.982675	0.840772
AT1G05061	0.582893	0.9825	0.0179878	0.890159	0.753226	-5.01814	0.610832	-5.77137	-0.142394	5.62898	0.962526	1	0.972571	0.843658	0.993213	0.843658
AT1G05065	3.46238	0.646159	1.07117	0.853493	-2.4218	-1.69258	-2.02031	0.729221	0.40149	-0.327731	0.863667	0.915379	0.864077	1	1	1
AT1G05070	30.8442	41.9655	72.3833	28.6735	0.444208	1.23066	-0.10528	0.786452	-0.549488	-1.33594	0.908546	0.509497	0.988628	0.79801	0.87544	0.444032
AT1G05080	0	0	0	0	0	0	0	0	0	0	1	1	1	1	1	1
AT1G05085	0	0	0	0	0	0	0	0	0	0	1	1	1	1	1	1
AT1G05090	0.950054	0.784512	0.817868	0.526805	-0.276215	-0.216142	-0.85074	0.0600733	-0.574525	-0.634599	0.983545	0.987263	0.920332	0.996332	0.963968	0.959432
AT1G05100	80.0511	58.9624	43.828	43.7081	-0.441127	-0.869069	-0.873021	-0.427941	-0.431894	-0.00395258	0.894174	0.724322	0.708294	0.903194	0.894416	0.999059
AT1G05120	10.2035	14.22	18.9837	10.0269	0.478859	0.895697	-0.0251876	0.416838	-0.504046	-0.920885	0.886958	0.689202	0.996899	0.904907	0.88528	0.696397
AT1G05135	0.105109	0	0	0.0109383	65535	65535	-3.26443	0	65535	65535	1	1	1	1	1	1
AT1G05136	0	0	0	0	0	0	0	0	0	0	1	1	1	1	1	1
AT1G05140	1.20428	1.26779	2.27527	2.12326	0.0741369	0.917866	0.818104	0.843729	0.743967	-0.0997617	0.995846	0.925384	0.9264	0.93865	0.939712	0.99442
AT1G05150	12.0115	14.8716	11.776	13.8453	0.30815	-0.0285625	0.204984	-0.336713	-0.103166	0.233546	0.947344	0.996408	0.971017	0.94016	0.986795	0.966714
AT1G05160	7.05791	9.07012	17.992	11.2357	0.361881	1.35005	0.670776	0.988165	0.308895	-0.67927	0.946268	0.442104	0.845437	0.689202	0.956732	0.843658
AT1G05170	39.1532	28.9982	20.7732	26.5433	-0.433165	-0.914406	-0.560784	-0.481241	-0.127619	0.353622	0.902477	0.658479	0.84646	0.886385	0.984616	0.931585
AT1G05180	23.0357	31.6841	25.0708	26.501	0.459885	0.122135	0.202174	-0.337751	-0.257711	0.0800393	0.888116	0.985264	0.972212	0.93016	0.956426	0.989547
AT1G05190	20.6863	8.35024	5.27381	37.3279	-1.30879	-1.97176	0.851575	-0.662971	2.16036	2.82334	0.675219	0.453149	0.817362	0.924499	0.198799	0.164586
AT1G05200	5.96731	4.97925	3.6514	3.15448	-0.261151	-0.708632	-0.919679	-0.447481	-0.658528	-0.211047	0.98657	0.95885	0.934568	0.974794	0.956294	0.989236
AT1G05205	70.0514	54.6008	78.3646	97.8539	-0.359491	0.161788	0.482215	0.521279	0.841707	0.320427	0.965499	0.985358	0.930027	0.920621	0.835132	0.960551
AT1G05210	29.2434	30.0494	40.8677	43.7004	0.039222	0.48285	0.579535	0.443628	0.540313	0.0966851	0.995363	0.904907	0.869307	0.920152	0.88395	0.988628
AT1G05220	6.70401	9.2932	15.8694	8.7996	0.471151	1.24315	0.392414	0.771997	-0.0787371	-0.850734	0.963466	0.842334	0.97045	0.916765	0.994244	0.898099
AT1G05230	0.783478	1.23169	1.16231	1.02624	0.652673	0.569031	0.389398	-0.0836427	-0.263275	-0.179632	0.962526	0.970134	0.98131	0.995289	0.986496	0.991514
AT1G05240	1.70791	0.173764	0.0428986	9.2646	-3.29703	-5.31516	2.4395	-2.01813	5.73653	7.75465	0.617432	0.797185	0.558141	1	0.386605	0.794887
AT1G05250	0.611497	0.209028	0.01755	0.878578	-1.54864	-5.12281	0.522826	-3.57416	2.07147	5.64563	1	1	0.97156	1	0.807219	0.843658
AT1G05260	135.603	50.7384	99.4614	98.0998	-1.41823	-0.447176	-0.467063	0.971058	0.951171	-0.0198871	0.520152	0.920205	0.906192	0.80412	0.795019	0.997037
AT1G05270	32.3465	27.3537	22.2475	30.9187	-0.241874	-0.539966	-0.0651319	-0.298093	0.176742	0.474835	0.965372	0.867044	0.992122	0.955166	0.976264	0.891558
AT1G05280	25.8584	28.6601	81.8791	14.2517	0.148412	1.66286	-0.859493	1.51445	-1.0079	-2.52236	0.984724	0.263823	0.815248	0.314613	0.715445	0.00829426
AT1G05290	0.921233	2.03284	1.26024	4.84412	1.14186	0.45206	2.3946	-0.689802	1.25273	1.94254	0.910109	0.98023	0.666826	0.96044	0.843658	0.737542
AT1G05291	0.147558	0.135936	0.126831	0.319913	-0.118353	-0.218367	1.1164	-0.100014	1.23475	1.33477	1	1	1	1	1	1
AT1G05300	6.292	3.44683	1.34571	4.18373	-0.86825	-2.22515	-0.588731	-1.3569	0.279519	1.63642	0.857151	0.875067	0.923972	0.917435	0.978025	0.898891
AT1G05310	0	0	0.156936	0.126745	0	65535	65535	65535	65535	-0.308248	1	1	1	1	1	1
AT1G05320	9.39584	5.91906	7.99936	19.0083	-0.666654	-0.232137	1.01654	0.434517	1.68319	1.24867	0.847983	0.975712	0.670161	0.94515	0.24445	0.665156
AT1G05330	1.48588	1.06946	0.181732	3.76111	-0.474437	-3.03144	1.33984	-2.557	1.81428	4.37128	0.984707	0.87261	0.920205	0.89074	0.862814	0.84338
AT1G05340	77.6086	15.6954	11.2749	22.0296	-2.30588	-2.7831	-1.81677	-0.477225	0.489103	0.966328	0.104104	0.0923889	0.289902	0.946666	0.933676	0.831274
AT1G05350	71.7344	59.7249	66.6714	75.9886	-0.264334	-0.105599	0.0831168	0.158735	0.347451	0.188716	0.955005	0.985811	0.988628	0.97656	0.923814	0.970978
AT1G05360	34.5537	28.549	27.8669	31.2165	-0.275403	-0.310292	-0.146531	-0.0348881	0.128872	0.16376	0.953868	0.948476	0.980696	0.995289	0.983706	0.979521
AT1G05370	8.40967	13.0435	9.24137	8.88804	0.63321	0.136058	0.0798165	-0.497153	-0.553394	-0.056241	0.874296	0.98811	0.993127	0.925386	0.900602	0.994873
AT1G05380	11.9916	11.5766	6.35183	13.9349	-0.0508063	-0.916774	0.216688	-0.865968	0.267495	1.13346	0.993374	0.711703	0.967917	0.748569	0.955291	0.537674
AT1G05385	5.10506	4.01449	2.66083	9.56241	-0.346709	-0.940053	0.905448	-0.593344	1.25216	1.8455	0.975855	0.888743	0.864154	0.954381	0.812609	0.645719
AT1G05390	0	0	0	0	0	0	0	0	0	0	1	1	1	1	1	1
AT1G05400	1.60659	0.936145	0.151222	1.16281	-0.779198	-3.40926	-0.466383	-2.63006	0.312816	2.94288	0.982675	0.889735	0.989334	0.940447	0.99442	0.931848
AT1G05410	13.7826	15.7589	17.7752	15.444	0.193312	0.367014	0.164201	0.173702	-0.0291115	-0.202814	0.980931	0.95369	0.986001	0.978167	0.996795	0.975354
AT1G05420	3.005	2.45527	0.483309	3.57568	-0.291483	-2.63635	0.250855	-2.34486	0.542337	2.8872	0.985264	0.83442	0.986795	0.843658	0.966641	0.817362
AT1G05430	25.7139	31.6027	44.1788	34.047	0.297499	0.780807	0.404978	0.483309	0.10748	-0.375829	0.955291	0.78188	0.92036	0.882341	0.986795	0.923568
AT1G05440	6.76046	7.67174	7.87552	5.08331	0.182432	0.220254	-0.411352	0.0378227	-0.593784	-0.631607	0.983257	0.980896	0.95457	0.996332	0.905852	0.910197
AT1G05450	1.86904	0.239852	0	0.423107	-2.96208	65535	-2.1432	65535	0.81888	65535	0.940664	0.789238	0.960863	1	1	1
AT1G05460	4.79329	5.30487	4.27599	4.13598	0.1463	-0.164759	-0.212789	-0.311059	-0.359089	-0.0480297	0.984872	0.984872	0.979331	0.963425	0.953223	0.995311
AT1G05470	1.148	1.42371	4.85431	2.81934	0.310535	2.08015	1.29624	1.76961	0.985705	-0.78391	0.979379	0.520237	0.831375	0.652357	0.872988	0.907156
AT1G05490	1.9827	0.669692	1.38582	1.49672	-1.5659	-0.516725	-0.405662	1.04917	1.16024	0.111063	0.720871	0.945226	0.95622	0.869399	0.836495	0.992175
AT1G05500	43.4161	36.8942	63.8834	38.015	-0.234836	0.55721	-0.191662	0.792046	0.0431736	-0.748872	0.96166	0.843658	0.970576	0.7196	0.993878	0.756314
AT1G05510	1.12776	0.953912	1.52438	0.877544	-0.241531	0.434764	-0.361915	0.676296	-0.120384	-0.796679	0.9893	0.982265	0.986496	0.963014	0.99442	0.956078
AT1G05520	25.0058	30.5476	27.4009	27.6409	0.288797	0.131961	0.144541	-0.156836	-0.144255	0.0125808	0.946667	0.983259	0.981241	0.978641	0.980744	0.99778
AT1G05530	28.1048	21.8045	31.7502	13.0174	-0.366192	0.175948	-1.11037	0.54214	-0.744182	-1.28632	0.946356	0.979541	0.711255	0.878197	0.843658	0.549398
AT1G05540	1.44176	0.197407	0.0151758	0.834248	-2.86859	-6.56992	-0.789281	-3.70133	2.07931	5.78064	0.770296	0.843658	0.957699	1	0.850204	0.84389
AT1G05550	0.545208	0.141953	0.135323	0.790736	-1.94139	-2.0104	0.53639	-0.0690097	2.47778	2.54679	1	1	0.98252	1	0.843658	0.843658
AT1G05560	40.3482	9.40843	48.8601	13.2265	-2.10048	0.276151	-1.60908	2.37663	0.491403	-1.88523	0.20535	0.973293	0.522569	0.0468451	0.928869	0.267026
AT1G05562	6.6946	0.334166	0.0878299	2.10812	-4.32436	-6.25214	-1.66704	-1.92778	2.65732	4.5851	0.903252	0.839416	0.965683	1	0.95307	0.872409
AT1G05570	0.847454	2.04487	0.461912	2.06882	1.2708	-0.875517	1.2876	-2.14632	0.0168042	2.16312	0.732525	0.948424	0.697979	0.876397	0.997988	0.875744
AT1G05575	17.4786	13.2242	8.4447	34.3249	-0.402403	-1.04947	0.973671	-0.647065	1.37607	2.02314	0.966714	0.858489	0.840682	0.938243	0.700985	0.556759
AT1G05577	0.152236	2.00859	1.11144	0	3.7218	2.86804	65535	-0.853757	65535	65535	0.776292	0.835921	1	0.943484	0.00829426	0.00829426
AT1G05580	0.372683	0.0541306	0.0203329	0	-2.78343	-4.19606	65535	-1.41263	65535	65535	1	1	1	1	1	1
AT1G05590	5.25277	11.5131	8.87371	6.25606	1.13212	0.75646	0.252176	-0.375664	-0.879948	-0.504285	0.656435	0.843658	0.972914	0.94016	0.777065	0.912227
AT1G05600	0.129777	3.12735	1.81399	1.80222	4.59083	3.80505	3.79566	-0.785778	-0.79517	-0.00939282	0.811788	0.923101	0.823453	0.956426	0.896589	0.996858
AT1G05610	0	0.0917502	0	1.01334	65535	0	65535	65535	3.46527	65535	1	1	0.0307015	1	0.759738	0.0307015
AT1G05615	0.341477	0.661553	0	1.20407	0.954067	65535	1.81806	65535	0.863991	65535	1	1	0.910558	1	0.969404	0.216667
AT1G05620	62.488	58.1365	73.2024	72.0582	-0.104133	0.228313	0.205584	0.332446	0.309717	-0.0227291	0.986795	0.965619	0.970978	0.934492	0.944874	0.996858
AT1G05630	7.9616	7.50265	4.12428	18.4537	-0.0856581	-0.948919	1.21278	-0.86326	1.29843	2.16169	0.989965	0.727709	0.514621	0.770957	0.433295	0.0468451
AT1G05640	4.8925	5.36416	3.4104	7.82051	0.132781	-0.52063	0.676691	-0.653411	0.543911	1.19732	0.988628	0.941119	0.875744	0.899733	0.90692	0.734901
AT1G05650	93.2249	47.612	62.4508	129.058	-0.969391	-0.577996	0.469227	0.391394	1.43862	1.04722	0.70474	0.864519	0.917456	0.928869	0.379267	0.671688
AT1G05660	76.6392	55.2445	43.9356	50.3661	-0.472252	-0.802694	-0.605631	-0.330442	-0.133378	0.197063	0.907472	0.819367	0.872854	0.951096	0.985403	0.978749
AT1G05670	1.12758	3.89844	1.35309	2.38675	1.78967	0.263034	1.08182	-1.52663	-0.707847	0.818787	0.527468	0.982175	0.831375	0.634753	0.860823	0.875586
AT1G05675	0	0.224864	0.049306	0.928774	65535	65535	65535	-2.18922	2.04628	4.23549	1	1	0.0342382	1	0.870656	0.835633
AT1G05680	46.9112	33.8835	16.8523	27.7507	-0.469352	-1.47698	-0.757407	-1.00763	-0.288056	0.719577	0.908949	0.347177	0.812609	0.751155	0.965499	0.843658
AT1G05690	1.99794	0.840942	0	1.08695	-1.24844	65535	-0.878233	65535	0.370204	65535	0.886393	0.00829426	0.907472	0.0576097	0.982481	0.00829426
AT1G05700	0	0.0378601	0.0645506	0.289671	65535	65535	65535	0.769753	2.93567	2.16591	1	1	1	1	1	1
AT1G05710	35.4083	9.23732	7.00207	21.3351	-1.93854	-2.33823	-0.730855	-0.399692	1.20768	1.60738	0.270697	0.273071	0.843658	0.966592	0.701166	0.603587
AT1G05720	55.1163	68.3731	100.794	64.64	0.31095	0.870859	0.229949	0.559909	-0.0810016	-0.64091	0.950552	0.722016	0.969197	0.850459	0.990179	0.83446
AT1G05730	3.89486	1.40312	1.885	1.94886	-1.47294	-1.04701	-0.998942	0.425932	0.473997	0.0480646	0.962434	0.973561	0.974794	0.992593	0.991514	0.998273
AT1G05740	0.0535757	0	0	0.0451153	65535	65535	-0.247962	0	65535	65535	1	1	1	1	1	1
AT1G05750	0.258845	1.11327	0.713552	0.565647	2.10464	1.46293	1.12782	-0.641712	-0.976829	-0.335116	0.755916	0.88403	0.910558	0.903438	0.882341	0.948194
AT1G05760	0.11215	0	0	0.228423	65535	65535	1.02628	0	65535	65535	1	1	1	1	1	1
AT1G05770	0.423862	0.205246	0.0325709	0.399838	-1.04624	-3.70194	-0.0841798	-2.6557	0.962059	3.61776	1	1	1	1	1	1
AT1G05780	17.0209	13.6072	23.2466	11.8453	-0.322939	0.449717	-0.522987	0.772656	-0.200048	-0.972704	0.967292	0.937133	0.930027	0.848871	0.983461	0.808529
AT1G05785	20.0859	12.983	16.9217	17.9262	-0.629563	-0.247308	-0.16411	0.382255	0.465453	0.0831981	0.889735	0.975238	0.984924	0.956989	0.93606	0.992766
AT1G05790	11.3693	11.4475	11.798	11.9676	0.00989011	0.0533983	0.0739854	0.0435082	0.0640953	0.0205871	0.998273	0.995289	0.991751	0.995883	0.992766	0.997339
AT1G05800	1.25029	2.65411	1.41974	4.89399	1.08597	0.183363	1.96875	-0.902603	0.882779	1.78538	0.880504	0.9918	0.678767	0.927196	0.887198	0.778215
AT1G05805	12.04	11.2914	16.5026	11.7317	-0.0926025	0.454858	-0.0374178	0.54746	0.0551847	-0.492275	0.991105	0.922473	0.995705	0.885481	0.99392	0.904912
AT1G05810	68.7614	29.9933	50.1981	97.6192	-1.19696	-0.453967	0.505564	0.742993	1.70252	0.959531	0.497125	0.904002	0.875717	0.825896	0.144609	0.684064
AT1G05820	4.78334	2.13541	1.82478	1.22468	-1.1635	-1.39029	-1.96561	-0.226787	-0.802107	-0.57532	0.808479	0.904907	0.633943	0.98962	0.923766	0.97925
AT1G05830	11.5564	12.2353	20.7536	13.4984	0.0823548	0.844674	0.224103	0.762319	0.141748	-0.620571	0.989197	0.721605	0.967292	0.763174	0.980931	0.837442
AT1G05835	3.55166	1.13357	0.156068	7.62608	-1.64763	-4.50825	1.10245	-2.86063	2.75007	5.6107	0.965683	0.884901	0.964726	0.956231	0.899336	0.851021
AT1G05840	10.4448	10.5024	11.6058	13.2828	0.00792851	0.152054	0.346773	0.144125	0.338844	0.194719	0.99857	0.984308	0.953292	0.984724	0.955005	0.978907
AT1G05850	256.975	142.947	122.268	302.231	-0.846148	-1.07158	0.234025	-0.22543	1.08017	1.3056	0.676482	0.474811	0.968639	0.965117	0.554489	0.342407
AT1G05860	11.1164	8.11903	5.12945	7.23054	-0.453316	-1.11582	-0.620521	-0.662505	-0.167205	0.4953	0.937043	0.784374	0.894367	0.904907	0.985949	0.945137
AT1G05870	42.0188	33.086	36.077	58.1628	-0.344812	-0.219953	0.469063	0.124859	0.813876	0.689017	0.942169	0.972827	0.898153	0.986496	0.771518	0.840682
AT1G05880	0.205806	0.0257375	0	0.227753	-2.99934	65535	0.146187	65535	3.14553	65535	1	1	1	1	1	1
AT1G05890	16.3237	22.8836	20.2487	20.4284	0.487345	0.310862	0.323603	-0.176483	-0.163741	0.0127412	0.871027	0.944321	0.939403	0.974794	0.977607	0.998009
AT1G05894	3.301	3.83906	0.981765	7.1107	0.217849	-1.74945	1.10709	-1.9673	0.88924	2.85654	0.984342	0.822328	0.821131	0.786202	0.851447	0.610025
AT1G05900	4.60825	8.04493	5.89466	7.75679	0.80386	0.355189	0.751239	-0.448671	-0.052621	0.39605	0.846764	0.976711	0.868483	0.965083	0.994517	0.9715
AT1G05910	14.9686	17.4915	8.89139	14.5417	0.224714	-0.751459	-0.0417404	-0.976173	-0.266455	0.709719	0.965683	0.824008	0.994471	0.712505	0.959454	0.843658
AT1G05920	0.0639722	0.292376	0	0.338361	2.19231	65535	2.40305	65535	0.210737	65535	1	1	1	1	1	1
AT1G05925	0	0	0	0.854117	0	0	65535	0	65535	65535	1	1	1	1	1	1
AT1G05930	0	0	0	0	0	0	0	0	0	0	1	1	1	1	1	1
AT1G05940	10.7898	10.5825	7.10131	10.6701	-0.0279998	-0.603516	-0.0160964	-0.575516	0.0119034	0.587419	0.996702	0.875744	0.997359	0.888076	0.998242	0.884683
AT1G05950	4.33824	12.2618	7.42799	6.19659	1.49899	0.775862	0.514364	-0.723133	-0.98463	-0.261497	0.509497	0.862536	0.931629	0.843658	0.739778	0.973772
AT1G05960	40.162	17.08	29.6928	24.7492	-1.23352	-0.435715	-0.698445	0.797804	0.535075	-0.26273	0.342407	0.894563	0.79801	0.707723	0.848949	0.952892
AT1G05970	20.3668	19.4675	10.2302	14.8477	-0.0651494	-0.993379	-0.455977	-0.92823	-0.390828	0.537402	0.993401	0.812609	0.940554	0.827569	0.953742	0.934972
AT1G05980	0	0	0	0	0	0	0	0	0	0	1	1	1	1	1	1
AT1G05990	10.7023	3.61527	0	18.8207	-1.56574	65535	0.814402	65535	2.38014	65535	0.821014	0.00829426	0.896287	0.00829426	0.540398	0.00829426
AT1G06000	73.0461	106.84	75.1047	141.581	0.548574	0.0400955	0.954743	-0.508479	0.406168	0.914647	0.847944	0.99442	0.695608	0.8671	0.925279	0.722442
AT1G06002	3.80041	2.61613	4.27958	0.73268	-0.538724	0.171312	-2.3749	0.710036	-1.83618	-2.54621	0.990428	0.99612	0.906582	0.988628	0.937658	0.912438
AT1G06010	18.4626	16.7548	18.2133	19.651	-0.140028	-0.0196126	0.0900008	0.120416	0.230029	0.109613	0.987774	0.99743	0.992175	0.988628	0.977635	0.990336
AT1G06020	1.28636	1.3347	0	1.29607	0.0532267	65535	0.0108488	65535	-0.0423779	65535	0.99696	0.00829426	0.999059	0.0229974	0.997203	0.00829426
AT1G06030	1.48525	1.46652	0.64229	1.32052	-0.0183151	-1.20941	-0.169603	-1.1911	-0.151288	1.03981	0.998441	0.917225	0.992175	0.92036	0.993072	0.943859
AT1G06040	79.8328	92.5053	84.5471	73.2804	0.212554	0.0827728	-0.123555	-0.129781	-0.336109	-0.206327	0.966214	0.988628	0.98362	0.982005	0.932216	0.968874
AT1G06050	5.78484	3.79918	3.02125	3.52333	-0.606588	-0.937133	-0.715335	-0.330544	-0.108747	0.221797	0.92035	0.858489	0.896589	0.975354	0.992175	0.985403
AT1G06060	17.9195	19.0383	13.0618	22.6062	0.0873739	-0.456177	0.335191	-0.543551	0.247817	0.791368	0.9936	0.974374	0.971183	0.966438	0.979778	0.931447
AT1G06070	21.1442	21.9526	16.6684	16.3737	0.0541329	-0.34314	-0.36888	-0.397273	-0.423013	-0.0257396	0.99392	0.96973	0.949067	0.963041	0.933189	0.997203
AT1G06080	31.3655	6.23303	26.7167	8.81432	-2.33117	-0.231437	-1.83126	2.09974	0.499914	-1.59982	0.175643	0.97333	0.327841	0.261141	0.945021	0.456807
AT1G06090	283.213	74.893	295.329	75.2675	-1.91898	0.0604397	-1.91179	1.97942	0.00719582	-1.97223	0.0974958	0.993335	0.165764	0.00829426	0.998751	0.100459
AT1G06100	0.361065	0.350509	0.710486	0.429038	-0.0428088	0.976546	0.248847	1.01935	0.291655	-0.727699	1	0.963551	1	0.959583	1	0.969543
AT1G06110	31.8638	41.3101	69.0364	38.6253	0.374577	1.11544	0.277627	0.740863	-0.0969492	-0.837812	0.916558	0.501304	0.954985	0.785923	0.98738	0.743849
AT1G06120	13.7579	10.3693	12.9574	20.5178	-0.407951	-0.0864885	0.576608	0.321463	0.984559	0.663096	0.948197	0.992849	0.910558	0.969404	0.820261	0.902682
AT1G06130	21.415	32.9775	39.52	20.297	0.622862	0.883965	-0.0773511	0.261103	-0.700213	-0.961316	0.841916	0.710569	0.991514	0.960801	0.825896	0.691033
AT1G06135	2.64189	1.00574	4.09448	4.81818	-1.39331	0.632107	0.866916	2.02541	2.26022	0.234809	0.891882	0.966714	0.943127	0.82227	0.788312	0.988628
AT1G06137	0	0	0	0	0	0	0	0	0	0	1	1	1	1	1	1
AT1G06140	2.66806	2.00572	2.16616	1.68519	-0.411671	-0.300653	-0.662875	0.111018	-0.251204	-0.362222	0.968482	0.978907	0.939077	0.993072	0.985062	0.976191
AT1G06148	2.81716	2.91976	1.45869	7.90171	0.0516049	-0.949566	1.48792	-1.00117	1.43632	2.43749	0.99642	0.942942	0.730576	0.939077	0.75756	0.812609
AT1G06149,AT1G06150	7.9813	7.96476	7.97504	7.45904	-0.00299204	-0.00113226	-0.0976335	0.00185978	-0.0946414	-0.0965012	0.999077	0.999644	0.989226	0.999644	0.989197	0.992487
AT1G06160	0.23941	0.271707	0.152922	0.966511	0.182567	-0.646687	2.0133	-0.829254	1.83074	2.65999	1	1	0.847652	1	0.874315	0.845783
AT1G06170	0.283209	1.19972	0.765176	2.47121	2.08276	1.43392	3.12528	-0.648834	1.04252	1.69136	0.920205	0.971544	0.846232	0.981026	0.955291	0.940139
AT1G06180	7.04044	1.57211	3.01389	4.13987	-2.16297	-1.22404	-0.766082	0.938927	1.39689	0.457958	0.60274	0.837734	0.897233	0.91445	0.829563	0.967376
AT1G06190	23.387	19.7706	40.273	24.718	-0.242349	0.784106	0.0798561	1.02646	0.322205	-0.70425	0.968591	0.813619	0.991448	0.687842	0.952833	0.843658
AT1G06200	75.139	69.4104	103.67	70.3307	-0.114409	0.464372	-0.0954063	0.578781	0.0190032	-0.559778	0.984924	0.879704	0.987641	0.84215	0.996936	0.843658
AT1G06210	70.6984	68.9118	75.1491	56.9336	-0.0369248	0.0880798	-0.312396	0.125005	-0.275471	-0.400475	0.994471	0.988084	0.938911	0.982656	0.948808	0.901306
AT1G06220	53.5395	53.598	41.1368	59.5655	0.00157539	-0.380173	0.153874	-0.381749	0.152298	0.534047	0.999489	0.910558	0.980795	0.905333	0.980115	0.858303
AT1G06225	0	0.605494	0	3.53912	65535	0	65535	65535	2.54721	65535	1	1	0.532848	1	0.924058	0.532848
AT1G06230	20.6859	18.7445	15.0341	25.5795	-0.142179	-0.460413	0.30634	-0.318234	0.448519	0.766753	0.980795	0.896589	0.943999	0.945253	0.888743	0.800605
AT1G06240	7.2948	7.42198	11.1134	7.80053	0.0249351	0.607365	0.0967028	0.58243	0.0717677	-0.510663	0.99696	0.883203	0.99048	0.892964	0.993335	0.912115
AT1G06250	2.52298	2.66827	1.7616	3.84977	0.0807734	-0.518242	0.609642	-0.599016	0.528869	1.12788	0.99442	0.972571	0.936896	0.966485	0.948197	0.900135
AT1G06260	0.0467638	0.283441	0.229806	1.22639	2.59959	2.29695	4.71288	-0.302637	2.1133	2.41593	1	1	0.873273	1	0.958267	0.947056
AT1G06270	4.84209	5.69717	4.05112	6.49941	0.234615	-0.257311	0.424678	-0.491926	0.190063	0.681989	0.9797	0.980589	0.956732	0.946781	0.984231	0.915554
AT1G06280	3.82687	3.59288	1.44151	5.86571	-0.0910252	-1.40859	0.616142	-1.31756	0.707167	2.02473	0.995289	0.888867	0.960801	0.900891	0.950552	0.809809
AT1G06290	83.2678	55.0906	60.732	71.0012	-0.595952	-0.4553	-0.229916	0.140652	0.366036	0.225385	0.839033	0.884647	0.967069	0.979797	0.917435	0.965853
AT1G06310	3.41406	3.62933	4.00859	7.03507	0.0882135	0.231606	1.04307	0.143392	0.954861	0.811469	0.993194	0.981024	0.801594	0.98811	0.811788	0.843658
AT1G06320	4.23377	3.72282	5.9998	6.93126	-0.185546	0.502973	0.711177	0.688518	0.896722	0.208204	0.988628	0.967917	0.929394	0.947659	0.893674	0.987486
AT1G06330	14.6512	5.95213	32.8019	14.7627	-1.29954	1.16276	0.0109363	2.4623	1.31048	-1.15182	0.829639	0.803013	0.998768	0.389549	0.833083	0.812609
AT1G06340	0.17376	0.152064	0.0678572	0.306328	-0.192412	-1.35652	0.817983	-1.16411	1.01039	2.1745	1	1	1	1	1	1
AT1G06350	1.83747	1.18344	0.25247	2.00516	-0.634742	-2.86354	0.125997	-2.2288	0.760739	2.98954	0.965341	0.813855	0.993335	0.855917	0.946385	0.808196
AT1G06360	0.304162	0.255097	0.0332223	0.10655	-0.253793	-3.19462	-1.51331	-2.94082	-1.25951	1.68131	1	1	1	1	1	1
AT1G06370	2.76626	3.55286	2.40365	5.13918	0.361042	-0.202714	0.893598	-0.563757	0.532555	1.09631	0.970315	0.986795	0.860028	0.946666	0.94016	0.836986
AT1G06380	10.1284	8.00641	10.2362	11.2869	-0.339182	0.0152722	0.156241	0.354454	0.495423	0.140969	0.968639	0.998273	0.98738	0.967292	0.938911	0.988507
AT1G06390	61.3487	74.834	69.9619	60.7844	0.286661	0.189535	-0.0133327	-0.0971254	-0.299994	-0.202868	0.955921	0.975238	0.997859	0.988322	0.954974	0.974526
AT1G06400	36.2062	27.2288	23.1092	35.5859	-0.411103	-0.647769	-0.0249277	-0.236665	0.386176	0.622841	0.973207	0.956732	0.99813	0.988322	0.976191	0.961446
AT1G06410	91.3369	66.4104	93.8942	75.3035	-0.459787	0.0398385	-0.27848	0.499626	0.181307	-0.318319	0.875043	0.99442	0.952562	0.859316	0.972571	0.939077
AT1G06420	3.98547	20.3671	17.7709	7.93109	2.35342	2.15669	0.99277	-0.196724	-1.36065	-1.16392	0.198799	0.32164	0.843658	0.980896	0.62683	0.789753
AT1G06430	7.71284	5.5548	4.62061	11.2556	-0.473527	-0.739179	0.545306	-0.265653	1.01883	1.28449	0.918815	0.851053	0.88611	0.973524	0.727709	0.646643
AT1G06440	0.526818	1.07613	1.64591	2.20451	1.03047	1.6435	2.06508	0.613032	1.03461	0.421576	0.910478	0.840548	0.755347	0.9552	0.874721	0.971304
AT1G06450	19.4221	13.2049	8.60609	6.45662	-0.556625	-1.17427	-1.58885	-0.617646	-1.03222	-0.414578	0.888867	0.699573	0.573912	0.896866	0.819851	0.963209
AT1G06460	2.84599	3.61882	0.311268	5.95526	0.346587	-3.1927	1.06523	-3.53929	0.718647	4.25794	0.988628	0.908546	0.942971	0.872409	0.963041	0.85391
AT1G06470	14.3453	17.3554	16.4083	19.4888	0.274811	0.19385	0.442071	-0.0809608	0.16726	0.248221	0.958971	0.974973	0.89956	0.991105	0.978466	0.96639
AT1G06475	10.3621	7.87708	4.11581	8.72413	-0.39558	-1.33207	-0.24823	-0.936485	0.14735	1.08383	0.970978	0.843658	0.983261	0.912347	0.990354	0.879588
AT1G06480	0	0	0	0	0	0	0	0	0	0	1	1	1	1	1	1
AT1G06490	0.344297	0.842178	1.20943	1.10903	1.29047	1.8126	1.68757	0.522129	0.397101	-0.125028	0.843658	0.753566	0.797599	0.94016	0.965619	0.990179
AT1G06500	8.34585	13.3815	13.7858	8.49614	0.681111	0.724056	0.0257488	0.0429453	-0.655362	-0.698308	0.962526	0.967917	0.99862	0.997037	0.963466	0.967351
AT1G06510	6.22876	5.13598	4.66181	7.92782	-0.278304	-0.418055	0.347979	-0.139751	0.626284	0.766034	0.977275	0.964726	0.96743	0.990179	0.912551	0.888831
AT1G06515	50.995	47.9145	59.6898	70.2142	-0.0898941	0.227128	0.461407	0.317022	0.551301	0.234279	0.990303	0.97333	0.910109	0.95916	0.876218	0.970978
AT1G06520	0.109456	0.53936	0.0321425	0.395901	2.3009	-1.7678	1.85479	-4.0687	-0.44611	3.62259	1	1	1	1	1	1
AT1G06530	37.3563	38.5327	30.8281	40.1516	0.0447319	-0.277104	0.104107	-0.321836	0.0593752	0.381211	0.994356	0.960218	0.987774	0.946385	0.993124	0.929394
AT1G06540	1.50303	6.44413	1.33418	20.2872	2.10011	-0.171927	3.75462	-2.27204	1.65451	3.92655	0.800752	0.99442	0.477177	0.83887	0.759738	0.696925
AT1G06550	84.9498	68.2396	42.0381	90.2891	-0.316001	-1.01491	0.0879412	-0.698912	0.403942	1.10285	0.939077	0.560078	0.989226	0.793809	0.911615	0.515152
AT1G06560	18.8887	13.6481	18.9841	17.7498	-0.468827	0.00726486	-0.0897198	0.476092	0.379107	-0.0969847	0.942169	0.999059	0.993335	0.939177	0.965341	0.992339
AT1G06570	22.2341	15.64	17.598	20.2103	-0.507536	-0.337364	-0.137688	0.170172	0.369847	0.199676	0.955051	0.974973	0.991448	0.987262	0.969197	0.986001
AT1G06580	0.878459	1.02994	1.3547	1.12753	0.229515	0.624925	0.360117	0.39541	0.130602	-0.264808	0.986795	0.955809	0.980115	0.977271	0.993127	0.987262
AT1G06590	6.29983	5.63953	5.4643	6.83008	-0.159737	-0.205276	0.116589	-0.0455387	0.276327	0.321866	0.983582	0.976704	0.987774	0.9949	0.96784	0.956437
AT1G06610	0	0	0	0	0	0	0	0	0	0	1	1	1	1	1	1
AT1G06620	55.1652	55.9834	55.3639	67.4112	0.0212417	0.00518844	0.289231	-0.0160533	0.267989	0.284042	0.99696	0.999059	0.958178	0.997203	0.956231	0.952987
AT1G06630	16.1283	17.872	12.9886	15.483	0.148113	-0.312343	-0.0589063	-0.460456	-0.207019	0.253437	0.98344	0.960218	0.993439	0.913508	0.974419	0.969747
AT1G06640	126.867	55.5948	20.9022	91.3716	-1.19029	-2.60158	-0.473494	-1.41129	0.716797	2.12809	0.569479	0.0141231	0.914789	0.38867	0.791775	0.0704803
AT1G06645	7.14959	5.54939	2.35785	8.03376	-0.36553	-1.60039	0.168216	-1.23486	0.533746	1.76861	0.965619	0.706563	0.986653	0.818711	0.934492	0.618742
AT1G06650	1.123	2.52993	1.21509	5.51089	1.17174	0.113708	2.29493	-1.05803	1.12319	2.18122	0.940283	0.996589	0.820255	0.963014	0.904689	0.872455
AT1G06660	7.37625	4.92608	4.09681	6.98195	-0.582449	-0.848389	-0.0792572	-0.26594	0.503192	0.769131	0.939473	0.907472	0.993335	0.987262	0.961306	0.937658
AT1G06670	22.4098	19.1557	11.0603	20.5335	-0.226356	-1.01874	-0.126154	-0.79238	0.100202	0.892582	0.966485	0.608725	0.985564	0.74382	0.987774	0.752162
AT1G06680	4.5249	4.05195	2.27628	65.3221	-0.15927	-0.991204	3.85161	-0.831934	4.01088	4.84282	0.988628	0.927622	0.0229974	0.940447	0.00829426	0.5219
AT1G06690	3.68328	6.43731	7.52014	5.38334	0.805469	1.02977	0.547512	0.224301	-0.257957	-0.482258	0.864154	0.827754	0.932578	0.980589	0.976711	0.943127
AT1G06700	74.8039	58.692	81.2441	72.4652	-0.34995	0.119151	-0.0458253	0.4691	0.304124	-0.164976	0.928012	0.984862	0.994178	0.871121	0.944362	0.97742
AT1G06710	1.2778	1.7022	0.934014	1.36538	0.413744	-0.452144	0.0956434	-0.865889	-0.318101	0.547788	0.964726	0.965714	0.993335	0.888427	0.974794	0.95625
AT1G06720	34.0976	29.218	24.2804	31.8184	-0.222811	-0.489873	-0.0998083	-0.267063	0.123003	0.390065	0.968011	0.871508	0.988628	0.953223	0.98558	0.922502
AT1G06730	10.1993	12.2645	17.3165	10.9136	0.266016	0.763677	0.0976512	0.497661	-0.168365	-0.666026	0.964726	0.801312	0.989197	0.884638	0.980909	0.843658
AT1G06750	5.60837	7.20307	17.289	4.11559	0.36103	1.6242	-0.446484	1.26317	-0.807513	-2.07068	0.988628	0.895034	0.98811	0.913546	0.97163	0.855688
AT1G06760	249.196	170.78	137.526	223.613	-0.545144	-0.857574	-0.15628	-0.31243	0.388864	0.701295	0.851359	0.760801	0.978297	0.951825	0.909911	0.825543
AT1G06770	6.88675	8.58972	3.4799	5.68633	0.318787	-0.984777	-0.276327	-1.30356	-0.595114	0.70845	0.961585	0.869705	0.969747	0.832642	0.887913	0.925897
AT1G06780	45.9963	46.8918	86.2308	45.0517	0.027816	0.906684	-0.0299379	0.878868	-0.0577539	-0.936622	0.995556	0.645779	0.995705	0.647548	0.992766	0.613185
AT1G06790	23.1912	15.5729	7.21707	13.1405	-0.574543	-1.68409	-0.81956	-1.10955	-0.245018	0.864534	0.962487	0.887198	0.929007	0.921037	0.984924	0.947359
AT1G06800	33.6404	20.9323	27.2258	13.5983	-0.684463	-0.30522	-1.30677	0.379243	-0.622312	-1.00156	0.870263	0.964726	0.676936	0.940638	0.879081	0.754988
AT1G06810	1.94582	0.35452	0.0401053	0.213943	-2.45644	-5.60044	-3.18508	-3.144	-0.72864	2.41536	0.853447	0.84548	0.805448	1	1	1
AT1G06820	10.363	9.03213	8.74753	7.64233	-0.198299	-0.24449	-0.439353	-0.0461907	-0.241054	-0.194863	0.976319	0.970978	0.920404	0.995216	0.972202	0.979379
AT1G06830	0.358919	0.558294	0.0847782	0.520322	0.637367	-2.08189	0.535747	-2.71926	-0.101621	2.61764	1	1	1	1	1	1
AT1G06840	11.731	9.38582	6.35805	12.6372	-0.321775	-0.883673	0.107343	-0.561898	0.429118	0.991016	0.948624	0.807081	0.987774	0.891161	0.908546	0.750004
AT1G06850	29.3824	29.1649	43.0435	44.3667	-0.0107225	0.550842	0.594523	0.561564	0.605246	0.0436812	0.998123	0.856859	0.843658	0.852234	0.843658	0.994353
AT1G06860	0	0	0	0	0	0	0	0	0	0	1	1	1	1	1	1
AT1G06870	64.4192	52.5682	64.6242	55.4585	-0.293302	0.00458427	-0.216082	0.297886	0.0772193	-0.220667	0.942169	0.999059	0.966107	0.942169	0.989334	0.965341
AT1G06880	0	0	0	0	0	0	0	0	0	0	1	1	1	1	1	1
AT1G06890	60.3636	53.7715	48.9444	49.9381	-0.166835	-0.302535	-0.273538	-0.135699	-0.106702	0.0289968	0.976653	0.946268	0.955752	0.981926	0.986001	0.995745
AT1G06900	37.0921	45.6696	36.5234	44.357	0.300123	-0.0222885	0.258051	-0.322411	-0.042072	0.280339	0.939791	0.996858	0.957223	0.930096	0.99435	0.948106
AT1G06910	6.31614	8.40846	5.41585	7.61206	0.412797	-0.221856	0.269244	-0.634653	-0.143553	0.491099	0.946385	0.97997	0.974794	0.888743	0.987263	0.941209
AT1G06920	1.24688	0.336493	0.169614	1.7422	-1.88967	-2.87799	0.482589	-0.988319	2.37226	3.36058	0.870495	0.843658	0.973805	1	0.836404	0.823137
AT1G06923	24.6816	9.98897	12.0841	37.4304	-1.30503	-1.03032	0.600776	0.274705	1.9058	1.6311	0.636046	0.920725	0.87261	0.985713	0.183767	0.875744
AT1G06925	0	0	0	0	0	0	0	0	0	0	1	1	1	1	1	1
AT1G06930	10.0926	8.84552	6.20246	13.1179	-0.190277	-0.702383	0.378245	-0.512106	0.568522	1.08063	0.984231	0.917435	0.957253	0.953223	0.914328	0.84129
AT1G06950	17.8493	14.2201	9.55623	18.2186	-0.327934	-0.901357	0.0295411	-0.573422	0.357475	0.930898	0.937824	0.70895	0.996199	0.857151	0.935751	0.738217
AT1G06960	14.2761	14.453	5.08967	11.5836	0.0177682	-1.48796	-0.301514	-1.50572	-0.319282	1.18644	0.997739	0.840855	0.969404	0.839033	0.967069	0.874678
AT1G06970	0.304923	1.19744	0.525923	0.272765	1.97343	0.786403	-0.160789	-1.18703	-2.13422	-0.947192	0.81799	1	1	0.882948	0.764141	1
AT1G06980	4.18149	18.2246	21.769	4.39373	2.1238	2.38019	0.0714295	0.256392	-2.05237	-2.30876	0.404814	0.317855	0.994986	0.971581	0.439226	0.328797
AT1G06990	2.59182	15.5361	10.8448	3.17351	2.58358	2.06496	0.292112	-0.518621	-2.29147	-1.77285	0.470256	0.631787	0.984942	0.914969	0.474479	0.673881
AT1G07000	19.5682	12.265	11.205	24.0708	-0.673961	-0.804369	0.298775	-0.130408	0.972737	1.10314	0.836376	0.791248	0.953176	0.986001	0.668088	0.60052
AT1G07010	1.38802	1.1774	2.01828	3.28471	-0.237427	0.540097	1.24274	0.777525	1.48017	0.702641	0.993335	0.984767	0.94338	0.978641	0.932464	0.975238
AT1G07020	47.5041	43.7109	59.4081	47.1941	-0.120059	0.322609	-0.00944525	0.442667	0.110613	-0.332054	0.986496	0.951382	0.998273	0.9135	0.988387	0.951335
AT1G07025	0.409951	0	0.848086	0.204864	65535	1.04876	-1.00079	65535	65535	-2.04954	1	1	1	1	1	1
AT1G07030	43.4929	34.1733	42.2968	33.8157	-0.347908	-0.0402303	-0.363086	0.307678	-0.0151781	-0.322856	0.930027	0.994434	0.923425	0.942438	0.997203	0.937997
AT1G07040	11.0452	22.6026	15.954	12.8988	1.03307	0.530494	0.223815	-0.502576	-0.809256	-0.30668	0.651215	0.896589	0.974329	0.887198	0.786384	0.95885
AT1G07050	0.104343	0.296036	0	0.210319	1.50443	65535	1.01124	65535	-0.493195	65535	1	1	1	1	1	1
AT1G07051	0	0.299056	0	0.212069	65535	0	65535	65535	-0.495878	65535	1	1	1	1	1	1
AT1G07060	0.713201	0.283576	0	0.214914	-1.33058	65535	-1.73055	65535	-0.399975	65535	1	1	1	1	1	1
AT1G07070	112.743	49.0597	33.1375	83.1386	-1.20043	-1.7665	-0.439449	-0.566071	0.760981	1.32705	0.579981	0.262914	0.92579	0.89058	0.815248	0.539105
AT1G07080	68.5508	67.7953	83.3569	62.6997	-0.0159876	0.282129	-0.128715	0.298116	-0.112727	-0.410844	0.997037	0.945893	0.982675	0.940447	0.984924	0.894888
AT1G07090	1.60707	1.70163	0.504563	2.02899	0.0824839	-1.67133	0.336333	-1.75381	0.253849	2.00766	0.995701	0.896926	0.984616	0.875988	0.987486	0.858413
AT1G07100	0	0	0	0	0	0	0	0	0	0	1	1	1	1	1	1
AT1G07110	10.613	6.63894	4.61431	13.7072	-0.676812	-1.20165	0.369101	-0.524838	1.04591	1.57075	0.843658	0.611268	0.932578	0.911186	0.648494	0.335598
AT1G07119	4.21695	2.38067	1.17404	3.70081	-0.824832	-1.84472	-0.18836	-1.01989	0.636473	1.65636	0.939792	0.890244	0.990629	0.958624	0.965619	0.917435
AT1G07120	0.329033	0.376664	0.629234	1.00663	0.195047	0.935367	1.61323	0.74032	1.41818	0.677865	1	0.984924	0.951825	0.986001	0.955291	0.983189
AT1G07128	13.5111	8.89492	15.0072	11.9236	-0.603094	0.151503	-0.180328	0.754597	0.422767	-0.331831	0.939077	0.989005	0.987805	0.904912	0.968373	0.974794
AT1G07130	8.29329	6.2519	4.70078	9.55196	-0.407651	-0.819046	0.203851	-0.411395	0.611502	1.0229	0.970697	0.930332	0.986918	0.974808	0.941209	0.893048
AT1G07135	127.144	102.27	206.243	135.611	-0.314088	0.697876	0.093008	1.01196	0.407096	-0.604868	0.943603	0.802346	0.988731	0.575055	0.922473	0.848314
AT1G07140	214.748	167.522	123.263	228.282	-0.358292	-0.800906	0.0881713	-0.442614	0.446464	0.889077	0.915282	0.712413	0.988139	0.882326	0.872762	0.647201
AT1G07150	7.51848	4.04845	2.82884	6.32172	-0.893072	-1.41023	-0.250124	-0.51716	0.642947	1.16011	0.843658	0.847342	0.977056	0.966485	0.906658	0.875744
AT1G07160	23.0001	5.63055	21.6165	9.32977	-2.03029	-0.0895026	-1.30172	1.94079	0.728567	-1.21222	0.215627	0.991958	0.645048	0.221256	0.862296	0.657139
AT1G07170	69.6848	55.4814	67.4279	60.4555	-0.328839	-0.0474983	-0.20497	0.28134	0.123869	-0.157472	0.948969	0.99442	0.975032	0.960081	0.986227	0.98199
AT1G07175	89.385	39.5077	258.544	73.4917	-1.1779	1.53231	-0.282452	2.7102	0.895445	-1.81476	0.820958	0.591614	0.977302	0.176766	0.875235	0.458955
AT1G07180	2.45385	4.30237	6.65148	6.27646	0.810081	1.43863	1.3549	0.628544	0.544821	-0.0837239	0.882341	0.739594	0.803954	0.91971	0.944321	0.994053
AT1G07190	0.699632	0	0	4.8646	65535	65535	2.79765	0	65535	65535	1	1	1	1	1	1
AT1G07200	3.49417	5.52812	9.43192	3.99163	0.661838	1.4326	0.19203	0.770764	-0.469809	-1.24057	0.877327	0.580763	0.983028	0.843658	0.926367	0.647201
AT1G07210	60.362	65.7712	47.7293	69.1829	0.123815	-0.338765	0.196776	-0.462579	0.072961	0.53554	0.986496	0.95953	0.976711	0.92581	0.992122	0.903379
AT1G07220	13.6642	16.6697	23.4603	12.7678	0.286829	0.779819	-0.0978918	0.49299	-0.384721	-0.877711	0.98155	0.906739	0.994013	0.95563	0.973805	0.894174
AT1G07230	13.7697	11.9146	23.1756	9.59559	-0.208765	0.75111	-0.521055	0.959875	-0.312289	-1.27216	0.975648	0.834847	0.899184	0.693568	0.953998	0.42139
AT1G07240	4.84828	1.61696	1.43148	2.40929	-1.58419	-1.75996	-1.00886	-0.175773	0.575326	0.751099	0.748482	0.708856	0.85	0.990922	0.956459	0.932148
AT1G07250	11.7909	17.7699	19.9036	12.5091	0.591762	0.755355	0.085307	0.163593	-0.506455	-0.670048	0.861053	0.81024	0.991105	0.980016	0.888743	0.840548
AT1G07260	5.33112	7.53554	2.88286	6.20384	0.499272	-0.886939	0.218723	-1.38621	-0.280548	1.10566	0.940006	0.871672	0.980896	0.749843	0.972142	0.823137
AT1G07270	1.73749	1.8474	2.35986	2.19453	0.0884896	0.441696	0.336908	0.353207	0.248419	-0.104788	0.99442	0.96985	0.978342	0.979182	0.985894	0.994081
AT1G07280	16.9686	40.9544	34.2362	12.9504	1.27115	1.01265	-0.389871	-0.258499	-1.66102	-1.40252	0.484829	0.676482	0.941209	0.962997	0.171198	0.327841
AT1G07290	27.317	14.0308	21.7775	10.6946	-0.961197	-0.326959	-1.35291	0.634238	-0.391713	-1.02595	0.782444	0.958267	0.604133	0.852334	0.947359	0.720699
AT1G07300	5.72773	7.18587	3.92298	7.67749	0.327199	-0.546013	0.42267	-0.873211	0.0954715	0.968683	0.975354	0.96264	0.965951	0.904907	0.993335	0.882085
AT1G07310	54.7077	45.1901	58.6903	41.7142	-0.275737	0.101379	-0.391203	0.377116	-0.115466	-0.492583	0.953326	0.987774	0.913764	0.91606	0.98459	0.870047
AT1G07320	7.06383	8.36512	4.2477	15.6433	0.243935	-0.733769	1.14702	-0.977704	0.903084	1.88079	0.977275	0.892632	0.758234	0.834182	0.829931	0.432266
AT1G07330	0	0	0	0	0	0	0	0	0	0	1	1	1	1	1	1
AT1G07340	0.342947	1.67316	0.739989	2.35062	2.28652	1.10952	2.77699	-1.177	0.490466	1.66747	0.687997	0.917435	0.511692	0.893734	0.967079	0.817142
AT1G07350	44.689	31.0493	26.9891	28.9806	-0.525359	-0.727542	-0.624832	-0.202182	-0.0994727	0.10271	0.866329	0.807219	0.840548	0.972571	0.987774	0.98811
AT1G07360	125.033	86.7217	76.4036	74.5661	-0.52784	-0.710593	-0.745714	-0.182753	-0.217874	-0.0351205	0.851267	0.780544	0.753566	0.972282	0.965683	0.994986
AT1G07370	72.5916	35.226	22.207	59.5959	-1.04316	-1.70879	-0.28459	-0.665624	0.758572	1.4242	0.608293	0.29941	0.963783	0.853892	0.809555	0.489667
AT1G07380	7.38084	9.04596	3.90287	6.60351	0.293489	-0.919247	-0.160552	-1.21274	-0.454041	0.758696	0.964726	0.838315	0.983887	0.702134	0.920404	0.860028
AT1G07390	1.3492	1.2334	0.240503	0.633829	-0.129464	-2.48798	-1.08994	-2.35852	-0.960479	1.39804	0.993772	0.948374	0.955166	0.857151	0.892899	0.917435
AT1G07400	167.548	36.7906	32.9828	32.1137	-2.18717	-2.34479	-2.38332	-0.157625	-0.19615	-0.0385247	0.110439	0.0806679	0.0576097	0.984924	0.979195	0.995883
AT1G07410	26.9247	23.803	26.9073	22.4107	-0.177788	-0.000932599	-0.264741	0.176856	-0.0869532	-0.263809	0.982005	0.999741	0.969775	0.982507	0.991625	0.970978
AT1G07420	54.6641	54.4938	43.1101	56.5784	-0.00450231	-0.342568	0.0496572	-0.338066	0.0541596	0.392225	0.999059	0.93656	0.993335	0.937842	0.993127	0.919036
AT1G07430	0.625774	1.46562	0.491333	0.939624	1.2278	-0.34894	0.586441	-1.57674	-0.641355	0.93538	0.878354	0.985631	0.968049	0.843658	0.957401	0.93865
AT1G07440	0.571095	0.972637	0.246106	2.22466	0.76817	-1.21445	1.96178	-1.98262	1.19361	3.17623	0.982005	0.969775	0.917564	0.943606	0.957632	0.888853
AT1G07450	0.315314	0.262726	0.334628	1.51548	-0.263233	0.0857661	2.26491	0.348999	2.52814	2.17914	1	1	0.823137	1	0.82046	0.833083
AT1G07460	0.123386	0	0	0.553953	65535	65535	2.16659	0	65535	65535	1	1	1	1	1	1
AT1G07470	27.4562	20.2816	23.1211	24.0856	-0.436962	-0.247919	-0.188963	0.189043	0.247999	0.0589553	0.904912	0.965341	0.974559	0.974879	0.965499	0.993127
AT1G07473	2.41435	0.683896	0.873	3.03408	-1.81978	-1.46758	0.329624	0.352204	2.14941	1.7972	0.969197	0.975829	0.993124	0.991737	0.954114	0.964909
AT1G07476	1.8297	0.996685	2.10884	2.11553	-0.876394	0.204849	0.209413	1.08124	1.08581	0.00456407	0.986406	0.994169	0.994614	0.983478	0.98344	0.996248
AT1G07480	26.1872	21.7407	17.0094	21.776	-0.268461	-0.62253	-0.26612	-0.354069	0.00234104	0.35641	0.957253	0.843658	0.959521	0.936349	0.999317	0.935828
AT1G07485	0.568927	1.17257	2.02501	0.343993	1.04335	1.83161	-0.725865	0.788258	-1.76922	-2.55748	0.979657	0.968848	0.986546	0.984942	0.962263	0.952195
AT1G07490	3.65123	4.22017	5.79758	2.15388	0.208919	0.667067	-0.761446	0.458148	-0.970365	-1.42851	0.988628	0.967333	0.943846	0.979657	0.913764	0.8996
AT1G07500	8.65179	2.155	2.26787	2.36426	-2.00531	-1.93166	-1.87161	0.0736515	0.133704	0.060053	0.860028	0.879169	0.905852	1	1	1
AT1G07510	15.9534	21.5192	24.3489	16.7571	0.431761	0.609991	0.0709055	0.17823	-0.360855	-0.539086	0.892469	0.84646	0.990778	0.977635	0.921569	0.867912
AT1G07520	19.4192	29.1675	19.2781	22.2527	0.586875	-0.010522	0.196493	-0.597397	-0.390382	0.207015	0.842334	0.998273	0.972571	0.842788	0.911369	0.971444
AT1G07530	17.0551	14.4742	7.1987	15.8768	-0.236725	-1.2444	-0.103282	-1.00767	0.133443	1.14111	0.965552	0.53549	0.987262	0.705755	0.982699	0.617749
AT1G07540	0	0.0800665	0	0.133972	65535	0	65535	65535	0.742661	65535	1	1	1	1	1	1
AT1G07550	0	0	0	0.00980856	0	0	65535	0	65535	65535	1	1	1	1	1	1
AT1G07560	0.339507	0.246597	0.113694	1.77955	-0.461286	-1.57828	2.39	-1.117	2.85129	3.96828	1	1	0.61166	1	0.701491	0.539105
AT1G07570	20.7639	11.5002	9.16297	18.4462	-0.852419	-1.18019	-0.170758	-0.327772	0.681661	1.00943	0.776292	0.831475	0.981026	0.972212	0.84675	0.853447
AT1G07580	0	0	0	0	0	0	0	0	0	0	1	1	1	1	1	1
AT1G07590,AT1G07600	614.293	167.541	110.992	356.887	-1.87441	-2.46847	-0.783462	-0.59406	1.09095	1.68501	0.92219	0.879081	0.979299	0.984951	0.969197	0.939104
AT1G07610	173.435	49.6776	32.7725	126.725	-1.80372	-2.40383	-0.452686	-0.600108	1.35104	1.95115	0.169135	0.100459	0.912231	0.904912	0.48579	0.253105
AT1G07615	21.0908	15.6694	31.4625	16.2718	-0.428661	0.577024	-0.374239	1.00569	0.0544213	-0.951264	0.918944	0.876489	0.942942	0.712806	0.99392	0.775089
AT1G07620	0	0	0	0.0156054	0	0	65535	0	65535	65535	1	1	1	1	1	1
AT1G07630	21.6649	11.7727	19.5051	15.589	-0.879913	-0.151502	-0.474829	0.72841	0.405084	-0.323326	0.751175	0.982455	0.90576	0.799591	0.923568	0.946385
AT1G07640	3.54381	3.60147	2.13909	3.41539	0.0232841	-0.728302	-0.0532503	-0.751586	-0.0765344	0.675052	0.998492	0.979955	0.996895	0.980896	0.995782	0.969175
AT1G07645	0	0.0706203	0	0.471945	65535	0	65535	65535	2.74046	65535	1	1	1	1	1	1
AT1G07650	4.70501	3.38708	7.23147	11.967	-0.474153	0.620092	1.3468	1.09425	1.82095	0.726705	0.928762	0.872466	0.500006	0.680228	0.174509	0.830592
AT1G07660	32.0955	26.2155	46.8955	24.4435	-0.29195	0.547077	-0.392924	0.839027	-0.100974	-0.94	0.965341	0.890091	0.944836	0.810442	0.990151	0.778215
AT1G07670	53.6526	63.4374	105.214	71.7138	0.241684	0.971603	0.418603	0.729919	0.176919	-0.553	0.963014	0.611995	0.893842	0.801312	0.974419	0.853892
AT1G07680	1.48074	2.74983	0.475642	5.63662	0.893025	-1.63837	1.92851	-2.53139	1.03549	3.56688	0.934195	0.898891	0.741578	0.838964	0.891409	0.762735
AT1G07690	0.0536255	0	0	0	65535	65535	65535	0	0	0	1	1	1	1	1	1
AT1G07700	4.10575	2.66393	0.765503	7.09097	-0.62409	-2.42317	0.788338	-1.79908	1.41243	3.2115	0.940352	0.85539	0.88496	0.880247	0.770936	0.849006
AT1G07702	0	0	0	0	0	0	0	0	0	0	1	1	1	1	1	1
AT1G07705	13.2814	21.0262	16.4487	14.77	0.662775	0.308559	0.153261	-0.354216	-0.509515	-0.155298	0.8246	0.947846	0.981426	0.930027	0.870229	0.981026
AT1G07710	0.992841	1.39927	0.218407	1.53765	0.495044	-2.18454	0.63109	-2.67959	0.136046	2.81563	0.969404	0.843658	0.951382	0.812699	0.991757	0.794082
AT1G07720	0.00567485	0	0	0.106393	65535	65535	4.22867	0	65535	65535	1	1	1	1	1	1
AT1G07725	0.278244	0.846891	0.0340683	0.783221	1.60583	-3.02985	1.49307	-4.63568	-0.112757	4.52292	0.971444	1	0.973052	0.90393	0.996936	0.90119
AT1G07728	20.4422	18.858	19.6327	14.83	-0.116373	-0.0582871	-0.463026	0.0580859	-0.346653	-0.404739	0.986795	0.993335	0.90858	0.993374	0.943846	0.929397
AT1G07730,AT1G07740	16.4723	10.0234	12.5373	13.0273	-0.716663	-0.393815	-0.338503	0.322849	0.37816	0.0553112	0.860028	0.955166	0.962116	0.965341	0.950975	0.994544
AT1G07745	2.55854	8.12072	8.02133	5.39144	1.66628	1.64852	1.07535	-0.0177668	-0.590938	-0.573171	0.657975	0.661475	0.843658	0.997955	0.918876	0.920404
AT1G07747	2.35595	0.655372	0	7.65672	-1.84592	65535	1.70042	65535	3.54634	65535	0.925163	0.419225	0.913949	1	0.823449	0.145962
AT1G07750	38.6242	28.046	35.3384	78.0465	-0.461707	-0.128265	1.01483	0.333441	1.47654	1.1431	0.889228	0.984924	0.621113	0.946781	0.233134	0.596267
AT1G07760	0	0	0	0	0	0	0	0	0	0	1	1	1	1	1	1
AT1G07770	143.276	254.481	167.807	278.647	-0.211933	-0.562497	-0.129113	-0.350563	0.08282	0.433383	0.965683	0.843658	0.983461	0.922391	0.989264	0.899336
AT1G07780	3.8177	3.48405	2.26733	4.67856	-0.131941	-0.751714	0.293358	-0.619773	0.425298	1.04507	0.990433	0.944579	0.975613	0.959201	0.959795	0.900602
AT1G07790	122.754	74.0306	66.8458	114.747	-0.729571	-0.876855	-0.0973102	-0.147284	0.632261	0.779545	0.794082	0.701652	0.988412	0.981334	0.835633	0.763519
AT1G07795	6.33658	3.67672	8.60215	13.5583	-0.785285	0.440992	1.0974	1.22628	1.88269	0.656409	0.920503	0.967654	0.83912	0.845528	0.631787	0.929579
AT1G07800	0	0.113654	0.251813	0.0168281	65535	65535	65535	1.14771	-2.7557	-3.90341	1	1	1	1	1	1
AT1G07810	34.3127	27.528	27.5728	32.6358	-0.317844	-0.315497	-0.0722881	0.00234724	0.245556	0.243209	0.943846	0.940971	0.990598	0.999171	0.961925	0.96094
AT1G07820	145.402	117.417	95.659	160.31	-0.3084	-0.604074	0.140822	-0.295674	0.449222	0.744896	0.943568	0.84338	0.981401	0.951873	0.891882	0.784232
AT1G07830	78.8783	53.0523	42.1329	53.6611	-0.572211	-0.90468	-0.55575	-0.332469	0.0164615	0.348931	0.851896	0.697393	0.87593	0.940447	0.997203	0.944192
AT1G07840	36.2451	26.0915	13.1412	24.3856	-0.474202	-1.46369	-0.571755	-0.989491	-0.0975537	0.891937	0.897179	0.331727	0.870047	0.700985	0.989005	0.785219
AT1G07850	0.19425	1.20208	3.51815	0.697397	2.62955	4.17883	1.84406	1.54928	-0.785483	-2.33476	0.785173	0.60011	0.862814	0.801594	0.943598	0.62683
AT1G07860,AT1G07870	19.4106	22.1216	22.193	15.2482	0.188611	0.193258	-0.348204	0.00464667	-0.536815	-0.541462	0.977998	0.980115	0.953868	0.999059	0.8869	0.906415
AT1G07880	0.389147	1.30605	0.0299334	0.428184	1.74682	-3.70049	0.137914	-5.44731	-1.60891	3.8384	0.956361	1	1	0.843658	0.959572	1
AT1G07885	0	0	3.09759	0	0	65535	0	65535	0	65535	1	1	1	1	1	1
AT1G07890	1006.91	852.474	860.258	1202.79	-0.240205	-0.227091	0.256454	0.0131145	0.496659	0.483544	0.966714	0.969168	0.967351	0.997287	0.896837	0.903812
AT1G07900	0.400609	0.181006	0	0	-1.14616	65535	65535	65535	65535	0	1	1	1	1	1	1
AT1G07901	7.84598	5.18371	1.59897	3.63174	-0.597967	-2.29481	-1.11129	-1.69684	-0.513324	1.18352	0.982739	0.923908	0.968591	1	1	1
AT1G07910	5.54669	6.04221	10.2261	4.7923	0.12345	0.882561	-0.210908	0.759112	-0.334358	-1.09347	0.98657	0.739778	0.975354	0.802414	0.953742	0.617749
AT1G07920	282.339	202.221	155.743	241.385	-0.481498	-0.85826	-0.226095	-0.376762	0.255403	0.632166	0.889164	0.756563	0.972212	0.916682	0.960702	0.843658
AT1G07930	210.252	148.641	112.22	160.228	-0.500291	-0.905796	-0.391995	-0.405504	0.108296	0.5138	0.887255	0.750004	0.934243	0.904965	0.986001	0.870495
AT1G07940	182.275	120.828	100.884	146.722	-0.593156	-0.853419	-0.313026	-0.260263	0.280131	0.540393	0.84389	0.746607	0.948374	0.956119	0.948197	0.850433
AT1G07950	13.9727	13.0945	13.4761	12.8469	-0.0936402	-0.0522036	-0.121182	0.0414366	-0.0275421	-0.0689788	0.991737	0.995289	0.988628	0.996248	0.996936	0.993856
AT1G07960	64.18	67.606	99.7639	73.63	0.0750281	0.636394	0.19817	0.561366	0.123142	-0.438225	0.990598	0.824249	0.970978	0.843658	0.984231	0.889112
AT1G07970	15.9992	18.7229	13.7383	14.6769	0.226802	-0.219797	-0.124452	-0.446598	-0.351254	0.0953445	0.968364	0.969294	0.986568	0.897619	0.946537	0.989334
AT1G07980	27.5209	25.7446	32.6165	20.7669	-0.0962569	0.245073	-0.406244	0.34133	-0.309988	-0.651317	0.988628	0.967069	0.928869	0.944578	0.956732	0.843658
AT1G07985	44.5285	30.4623	14.6436	54.0607	-0.547705	-1.60446	0.279851	-1.05675	0.827556	1.88431	0.884019	0.503221	0.966438	0.782524	0.811383	0.343758
AT1G07990	10.0038	14.1079	12.6234	9.84545	0.495951	0.335555	-0.0230219	-0.160396	-0.518973	-0.358577	0.876136	0.942169	0.996936	0.979797	0.871266	0.934522
AT1G08000	6.59168	9.98413	5.0275	8.01043	0.59899	-0.390805	0.281233	-0.989795	-0.317757	0.672038	0.902477	0.962623	0.971304	0.817628	0.965344	0.892904
AT1G08005	2.7814	8.11958	1.05438	6.86671	1.54559	-1.39942	1.30381	-2.94501	-0.241787	2.70322	0.942118	1	0.961107	0.87261	0.992036	0.896996
AT1G08010	42.2823	53.7111	64.2005	48.5293	0.345168	0.602533	0.198802	0.257364	-0.146366	-0.40373	0.930027	0.83912	0.970576	0.959313	0.980744	0.907156
AT1G08030	12.517	47.5428	35.561	16.6006	1.92533	1.5064	0.407339	-0.418934	-1.518	-1.09906	0.0550402	0.214686	0.923027	0.898099	0.145962	0.509041
AT1G08032	5.02378	6.03633	0	30.385	0.264898	65535	2.59651	65535	2.33162	65535	1	1	0.895339	1	0.894416	0.45379
AT1G08035	1.28262	1.34095	0.721325	4.16432	0.0641636	-0.830372	1.69899	-0.894536	1.63483	2.52936	0.997037	0.967671	0.850545	0.965499	0.860028	0.811383
AT1G08040	14.4475	15.9064	16.6788	15.6449	0.13879	0.207199	0.114875	0.0684096	-0.0239146	-0.0923242	0.984924	0.976711	0.988084	0.993194	0.996936	0.990179
AT1G08050	4.18025	2.09295	2.10805	3.23602	-0.998049	-0.987681	-0.369368	0.0103679	0.628681	0.618313	0.842788	0.844761	0.965777	0.998839	0.924691	0.93397
AT1G08060	4.50616	3.16145	2.3706	4.3984	-0.511314	-0.926644	-0.0349205	-0.41533	0.476394	0.891724	0.894156	0.857151	0.995533	0.959997	0.898891	0.860131
AT1G08065	0.10754	0.372564	0.143673	0.478447	1.79261	0.417918	2.15348	-1.37469	0.360872	1.73557	1	1	1	1	1	1
AT1G08070	1.78164	3.63692	2.0065	4.50392	1.02951	0.171473	1.33797	-0.858037	0.308465	1.1665	0.840113	0.988628	0.73411	0.869595	0.968714	0.802075
AT1G08080	0.301009	1.00298	0.425575	2.18542	1.73642	0.499606	2.86003	-1.23681	1.12361	2.36043	0.895219	1	0.811152	0.92581	0.908973	0.804349
AT1G08090	0.284986	0.247422	0.0191212	0.246996	-0.203919	-3.89765	-0.206405	-3.69373	-0.00248609	3.69124	1	1	1	1	1	1
AT1G08100	0.186656	0.184983	0	0.060744	-0.0129835	65535	-1.61957	65535	-1.60658	65535	1	1	1	1	1	1
AT1G08105	0.106609	0.359369	0.0146802	0.0531308	1.75314	-2.86038	-1.0047	-4.61352	-2.75785	1.85568	1	1	1	1	1	1
AT1G08110	44.3628	66.9608	51.3396	51.9123	0.593965	0.210722	0.226726	-0.383244	-0.36724	0.0160037	0.843658	0.971674	0.969197	0.920078	0.921868	0.997203
AT1G08115	2.42272	1.04173	0	1.57893	-1.21765	65535	-0.617683	65535	0.59997	65535	1	1	1	1	1	1
AT1G08120	0.604667	0.988625	1.7697	1.12934	0.709281	1.54929	0.901262	0.840014	0.191981	-0.648033	0.986496	0.976027	0.983986	0.986001	0.995289	0.988628
AT1G08125	16.9078	19.604	28.0678	17.2025	0.213463	0.731231	0.024934	0.517769	-0.188529	-0.706297	0.974787	0.836041	0.996936	0.887	0.979657	0.843658
AT1G08130	26.4032	30.7252	21.0669	28.2124	0.218708	-0.325737	0.0956142	-0.544445	-0.123094	0.421351	0.965683	0.936411	0.98862	0.843658	0.984724	0.903708
AT1G08135	0.234187	1.11402	0.987681	3.19239	2.25004	2.07638	3.7689	-0.173655	1.51886	1.69252	0.746959	0.778215	0.370313	0.990179	0.765282	0.705309
AT1G08140	0	0.0149718	0.0065266	0.0695607	65535	65535	65535	-1.19784	2.21603	3.41387	1	1	1	1	1	1
AT1G08150	0.2677	0.168166	0.105767	0.774815	-0.670728	-1.33973	1.53323	-0.669003	2.20396	2.87296	1	1	0.874354	1	0.822948	0.813346
AT1G08160	0.442094	0.510027	1.54412	0.619618	0.206219	1.80436	0.487024	1.59814	0.280805	-1.31734	1	0.908363	1	0.907782	1	0.928869
AT1G08165	0.0790888	0.446297	0.3793	0.675031	2.49646	2.2618	3.09341	-0.234664	0.596948	0.831612	1	1	1	1	1	1
AT1G08170	0.0323073	0.420091	0	0.531642	3.70077	65535	4.04052	65535	0.339755	65535	1	1	1	1	1	1
AT1G08180	2.24705	7.77984	3.64377	6.67682	1.79171	0.697399	1.57113	-1.09431	-0.220581	0.873729	0.756432	0.955574	0.811462	0.874315	0.986001	0.914969
AT1G08190	47.8538	35.053	55.1394	54.9542	-0.449096	0.204449	0.199598	0.653545	0.648694	-0.00485141	0.88403	0.969242	0.971577	0.800172	0.820145	0.999059
AT1G08200	306.454	246.897	203.427	326.454	-0.311759	-0.591156	0.0912087	-0.279397	0.402968	0.682365	0.945521	0.847652	0.989334	0.955166	0.923956	0.842334
AT1G08210	13.8337	18.0354	16.0762	10.9324	0.382651	0.216747	-0.339576	-0.165904	-0.722226	-0.556322	0.931585	0.974794	0.953246	0.981147	0.829931	0.893467
AT1G08220	22.172	19.4496	12.0361	20.2119	-0.188995	-0.881371	-0.13353	-0.692376	0.0554649	0.747841	0.979562	0.822948	0.986795	0.851752	0.994081	0.845225
AT1G08230	1.16183	0.074629	0.189186	1.27142	-3.96052	-2.61852	0.130037	1.342	4.09056	2.74856	0.750711	0.770296	0.993124	1	0.738217	0.748046
AT1G08240	0	0	0	0	0	0	0	0	0	0	1	1	1	1	1	1
AT1G08250	5.28749	8.2592	12.3437	7.51444	0.643418	1.22312	0.507082	0.579703	-0.136336	-0.716039	0.896589	0.697266	0.936411	0.895697	0.988084	0.858897
AT1G08260	5.16806	5.56703	3.65161	6.70739	0.107284	-0.501093	0.376127	-0.608377	0.268843	0.87722	0.987486	0.894156	0.93898	0.847955	0.963956	0.78079
AT1G08270	10.1496	3.45274	6.85255	5.8666	-1.55561	-0.566707	-0.790822	0.9889	0.764785	-0.224116	0.946806	0.983122	0.978687	0.977444	0.9861	0.99446
AT1G08280	6.86033	6.36346	14.0779	9.15236	-0.108467	1.03708	0.415865	1.14555	0.524332	-0.621218	0.989965	0.75156	0.943999	0.706702	0.920205	0.875816
AT1G08290	0.103924	0.0627622	0.0100047	0.188346	-0.727561	-3.37678	0.857857	-2.64922	1.58542	4.23464	1	1	1	1	1	1
AT1G08300,AT1G08310	10.6903	4.42719	9.28155	3.99623	-1.27184	-0.203868	-1.41959	1.06797	-0.147751	-1.21573	0.831375	0.987309	0.819851	0.854811	0.991514	0.843658
AT1G08315	23.599	9.4226	14.9922	17.371	-1.32453	-0.654515	-0.442049	0.670014	0.88248	0.212465	0.725091	0.916558	0.940447	0.932308	0.84646	0.984519
AT1G08320	9.14144	3.33909	2.05582	6.53163	-1.45297	-2.15271	-0.484977	-0.699742	0.967991	1.66773	0.638035	0.874558	0.937997	0.964829	0.841519	0.894156
AT1G08340	45.0264	48.9756	41.5459	55.9843	0.121292	-0.116065	0.314252	-0.237357	0.19296	0.430317	0.990378	0.992933	0.971674	0.983873	0.984023	0.965341
AT1G08350	25.9311	46.1866	32.2964	20.3095	0.832789	0.316687	-0.352527	-0.516102	-1.18532	-0.669214	0.85011	0.974794	0.971017	0.934276	0.767324	0.924058
AT1G08360	520.569	351.154	285.397	405.02	-0.567988	-0.867121	-0.362095	-0.299133	0.205892	0.505025	0.860077	0.78094	0.946268	0.946473	0.970978	0.88522
AT1G08370	49.4809	64.9036	71.3988	43.147	0.391428	0.529028	-0.197611	0.1376	-0.589039	-0.726639	0.904953	0.852706	0.969404	0.982005	0.83195	0.772287
AT1G08380	0.453082	1.54149	0.174673	98.3459	1.76648	-1.37512	7.76195	-3.1416	5.99547	9.13707	0.872865	1	0.557271	0.842334	0.0410055	0.811016
AT1G08390	9.41242	7.51724	6.20375	8.23693	-0.324362	-0.601424	-0.192458	-0.277062	0.131904	0.408966	0.974808	0.947181	0.987805	0.981401	0.991514	0.971065
AT1G08400	4.40408	2.08128	1.454	3.4721	-1.08137	-1.59881	-0.34303	-0.517445	0.738337	1.25578	0.788149	0.704092	0.963113	0.955752	0.883342	0.818566
AT1G08410	36.6628	28.4652	26.0733	31.2783	-0.36512	-0.491744	-0.229155	-0.126624	0.135965	0.262589	0.922701	0.872409	0.968874	0.98362	0.983545	0.962338
AT1G08420	21.2449	17.9513	22.4796	21.3525	-0.24303	0.0814991	0.00729069	0.324529	0.250321	-0.0742084	0.960081	0.988652	0.998411	0.932578	0.956231	0.989334
AT1G08430	0.84107	0.945676	0.341088	1.34728	0.16912	-1.30208	0.679748	-1.4712	0.510627	1.98183	0.992055	0.901202	0.960081	0.887642	0.974306	0.834255
AT1G08440	0.551647	0.0609928	0	0.31003	-3.17704	65535	-0.831336	65535	2.3457	65535	1	1	1	1	1	1
AT1G08450	26.9254	32.2395	46.3545	24.5392	0.259858	0.783739	-0.133884	0.523881	-0.393742	-0.917623	0.960106	0.753303	0.983873	0.858489	0.920911	0.6852
AT1G08460	9.55116	8.89821	7.37591	10.3419	-0.10216	-0.372855	0.11475	-0.270694	0.21691	0.487605	0.989842	0.960218	0.98862	0.974108	0.97752	0.93865
AT1G08465	0.172028	0.290676	0.322443	1.63047	0.756771	0.906404	3.24458	0.149633	2.4878	2.33817	1	1	0.736904	1	0.78442	0.788598
AT1G08470	6.87525	8.83615	6.77245	9.13807	0.362006	-0.0217353	0.410476	-0.383741	0.0484707	0.432212	0.956459	0.997236	0.945804	0.954346	0.994755	0.942942
AT1G08480	183.762	121.399	192.521	199.797	-0.598084	0.0671803	0.120698	0.665265	0.718782	0.0535178	0.826647	0.991312	0.983867	0.791397	0.756495	0.993023
AT1G08490	22.396	21.115	30.1034	18.8486	-0.0849772	0.426681	-0.248788	0.511658	-0.16381	-0.675469	0.989547	0.904907	0.965499	0.868614	0.979657	0.822544
AT1G08500	62.0683	33.5485	39.3614	63.7974	-0.887608	-0.657077	0.0396396	0.230531	0.927247	0.696716	0.717358	0.841185	0.994966	0.969197	0.703153	0.834303
AT1G08510	60.6729	53.9234	59.6236	75.3379	-0.170142	-0.0251693	0.312322	0.144972	0.482464	0.337492	0.973561	0.996353	0.941289	0.978907	0.869075	0.93016
AT1G08520	3.79344	3.79948	5.62844	6.67934	0.00229605	0.56923	0.8162	0.566934	0.813904	0.24697	0.999644	0.906739	0.842334	0.902682	0.837501	0.974243
AT1G08530	8.5335	12.47	12.5573	10.7498	0.547256	0.557315	0.333106	0.010059	-0.21415	-0.224209	0.920404	0.923889	0.966621	0.998411	0.979379	0.979379
AT1G08540	2.94151	3.8615	2.07335	7.96363	0.392604	-0.504596	1.43687	-0.8972	1.04426	1.94146	0.962392	0.950891	0.598586	0.858489	0.770427	0.445439
AT1G08550	2.24255	1.32729	0.407754	2.79059	-0.756654	-2.45937	0.315429	-1.70272	1.07208	2.7748	0.921163	0.869046	0.98344	0.896589	0.909998	0.8869
AT1G08560	22.8817	33.6225	25.133	30.1343	0.55523	0.135386	0.397211	-0.419844	-0.158018	0.261826	0.864507	0.985235	0.930027	0.915866	0.980795	0.965683
AT1G08570	102.377	68.6423	81.9201	49.1243	-0.576718	-0.3216	-1.05938	0.255119	-0.482661	-0.737779	0.851498	0.946109	0.585321	0.956085	0.865437	0.758234
AT1G08580	183.307	102.646	108.664	129.592	-0.83659	-0.754394	-0.500291	0.082196	0.336298	0.254102	0.764441	0.802308	0.899025	0.989197	0.943128	0.965104
AT1G08590	21.8803	13.8258	22.1935	29.7553	-0.662274	0.0205001	0.443513	0.682775	1.10579	0.423013	0.81799	0.996936	0.908949	0.808529	0.571341	0.917435
AT1G08592	0	0	0.669956	0.000158637	0	65535	65535	65535	65535	-12.0441	1	0.826647	1	0.840548	1	0.874987
AT1G08600	8.81022	6.38388	12.7506	9.21757	-0.464745	0.533313	0.0652088	0.998057	0.529953	-0.468104	0.886659	0.858146	0.991825	0.590434	0.862756	0.884683
AT1G08610	8.00727	8.9479	6.88447	8.37764	0.160238	-0.217964	0.0652337	-0.378202	-0.0950041	0.283198	0.98252	0.976319	0.993706	0.945253	0.991081	0.970978
AT1G08620	11.5871	14.8325	21.9918	13.1903	0.356249	0.92445	0.186956	0.568201	-0.169294	-0.737495	0.92579	0.663517	0.973435	0.845783	0.975852	0.786202
AT1G08630	0.921706	0.798893	0.839972	0.78626	-0.206305	-0.133965	-0.2293	0.0723404	-0.0229951	-0.0953355	0.99442	0.996199	0.992036	0.997037	0.998411	0.99568
AT1G08640	24.0947	17.9203	15.7464	17.082	-0.427121	-0.613694	-0.496238	-0.186573	-0.0691164	0.117456	0.925958	0.865099	0.904965	0.978749	0.992376	0.987486
AT1G08650	123.88	167.732	220.201	128.63	0.437214	0.829873	0.0542831	0.392659	-0.382931	-0.77559	0.883342	0.719822	0.993127	0.913467	0.907622	0.776292
AT1G08660	32.2667	46.6858	49.7025	29.3663	0.532939	0.623274	-0.135883	0.0903347	-0.668822	-0.759157	0.857151	0.836404	0.983643	0.988084	0.801816	0.746541
AT1G08670	2.62226	0.0822862	0.184472	0.187195	-4.99401	-3.82934	-3.80819	1.16468	1.18582	0.021145	0.794082	0.810764	0.81043	1	1	1
AT1G08680	17.4909	16.4248	11.422	15.9781	-0.0907237	-0.614794	-0.130509	-0.524071	-0.0397856	0.484285	0.989052	0.916445	0.984942	0.928869	0.994471	0.942572
AT1G08695	0	0.102066	0	0	65535	0	0	65535	65535	0	1	1	1	1	1	1
AT1G08700	23.668	20.602	33.4888	21.4547	-0.200154	0.500741	-0.141644	0.700895	0.0585099	-0.642385	0.972975	0.886958	0.98331	0.824008	0.993127	0.843658
AT1G08710	12.6297	13.5462	25.6196	11.2293	0.101061	1.02042	-0.169551	0.91936	-0.270613	-1.18997	0.989717	0.73844	0.983286	0.765901	0.968975	0.625721
AT1G08720	12.4374	10.1065	7.72414	7.2253	-0.299404	-0.687241	-0.783558	-0.387837	-0.484153	-0.0963165	0.953443	0.842334	0.803143	0.932578	0.894394	0.98963
AT1G08730	1.69979	13.0345	6.69788	1.52584	2.93891	1.97835	-0.155749	-0.960562	-3.09466	-2.1341	0.0229974	0.295587	0.988627	0.660232	0.0188798	0.197187
AT1G08735	0	0	0	0	0	0	0	0	0	0	1	1	1	1	1	1
AT1G08740	0	0	0	0	0	0	0	0	0	0	1	1	1	1	1	1
AT1G08750	10.6095	8.56113	13.1664	8.99171	-0.309484	0.311506	-0.238689	0.62099	0.0707952	-0.550195	0.965083	0.963425	0.974374	0.876208	0.993194	0.89603
AT1G08760	11.769	31.3029	27.9608	15.1725	1.4113	1.24841	0.36647	-0.16289	-1.04483	-0.881944	0.232351	0.402223	0.932796	0.977349	0.502134	0.680079
AT1G08770	22.8532	11.655	25.7342	18.3589	-0.971449	0.171292	-0.315919	1.14274	0.655529	-0.487212	0.788149	0.981401	0.96066	0.708856	0.878354	0.917435
AT1G08780	80.5693	66.5046	50.5303	81.7257	-0.276776	-0.673084	0.0205592	-0.396307	0.297335	0.693643	0.962434	0.84646	0.997032	0.930027	0.954278	0.841185
AT1G08790	0.195422	0	0	0	65535	65535	65535	0	0	0	1	1	1	1	1	1
AT1G08800	29.5317	17.2473	13.2812	22.3529	-0.77589	-1.15288	-0.401801	-0.376992	0.374089	0.751081	0.780331	0.527873	0.929316	0.92133	0.925279	0.79822
AT1G08810	0.279993	0.794454	0.129386	0.925339	1.50457	-1.1137	1.72459	-2.61828	0.220019	2.8383	0.937133	1	0.955291	0.845173	0.993008	0.889543
AT1G08820	30.3018	42.9243	66.2256	24.7779	0.50239	1.12798	-0.290353	0.625594	-0.792743	-1.41834	0.863761	0.436904	0.951179	0.831425	0.740368	0.209785
AT1G08830	644.94	517.575	720.684	706.031	-0.317398	0.160201	0.130565	0.477599	0.447963	-0.0296355	0.93865	0.980016	0.98423	0.887247	0.894416	0.99642
AT1G08840	2.41977	2.64924	2.63949	5.22489	0.130712	0.125389	1.11053	-0.00532225	0.979821	0.985143	0.996936	0.99696	0.980795	0.999059	0.980896	0.982675
AT1G08845	25.5145	21.0566	18.5559	15.9751	-0.277042	-0.459435	-0.675488	-0.182393	-0.398447	-0.216053	0.969332	0.932578	0.879081	0.982265	0.953419	0.980795
AT1G08860	1.82802	3.04602	5.17023	0.964532	0.736638	1.49994	-0.922384	0.763304	-1.65902	-2.42233	0.920401	0.776409	0.92133	0.888775	0.771518	0.545027
AT1G08870	0	0	0	0	0	0	0	0	0	0	1	1	1	1	1	1
AT1G08880	179.079	131.472	118.12	149.768	-0.445838	-0.600347	-0.257872	-0.154508	0.187967	0.342475	0.877741	0.840682	0.958624	0.97905	0.972156	0.937659
AT1G08890	31.2584	8.32502	6.25629	20.1311	-1.90872	-2.32086	-0.63482	-0.412146	1.2739	1.68604	0.113258	0.119526	0.843658	0.952172	0.54109	0.398248
AT1G08900	1.24788	0.357379	0.220155	1.50585	-1.80396	-2.50289	0.271093	-0.698935	2.07505	2.77398	0.967917	0.945893	0.988628	1	0.870135	0.843658
AT1G08910	11.202	9.10873	4.16551	7.33026	-0.298432	-1.42719	-0.611818	-1.12876	-0.313387	0.81537	0.955051	0.550085	0.853892	0.713734	0.954939	0.84338
AT1G08920	106.68	42.4375	51.299	40.1811	-1.32988	-1.05629	-1.4087	0.273589	-0.0788245	-0.352414	0.605468	0.743849	0.575186	0.957855	0.991296	0.940447
AT1G08930	63.9747	18.962	22.8687	39.8746	-1.75439	-1.48413	-0.682031	0.270262	1.07236	0.802098	0.0787405	0.206988	0.818508	0.961075	0.508538	0.741321
AT1G08940	25.0712	7.53318	7.19535	18.8678	-1.7347	-1.8009	-0.410109	-0.0661949	1.32459	1.39079	0.377687	0.426672	0.939077	0.994471	0.665817	0.66203
AT1G08950	0	0	0	0	0	0	0	0	0	0	1	1	1	1	1	1
AT1G08960	10.094	18.0426	26.889	11.6336	0.837913	1.41352	0.204808	0.575609	-0.633105	-1.20871	0.758591	0.297124	0.976073	0.84389	0.843658	0.453527
AT1G08970	23.5044	24.1099	16.0213	23.5176	0.0366903	-0.552941	0.000809907	-0.589632	-0.0358804	0.553751	0.995354	0.884901	0.999706	0.872762	0.995542	0.886034
AT1G08980	0.581638	0.712113	0.0856909	1.82514	0.291984	-2.76291	1.64981	-3.05489	1.35783	4.41272	0.987357	1	0.834993	0.793249	0.868483	0.697416
AT1G08985	0	0	0	0.908322	0	0	65535	0	65535	65535	1	1	1	1	1	1
AT1G08990	41.8157	18.4915	35.9473	61.3331	-1.17718	-0.218158	0.552623	0.959019	1.7298	0.770781	0.585201	0.977793	0.876571	0.771045	0.114733	0.83446
AT1G09000	11.3479	7.73618	7.8042	14.7084	-0.552734	-0.540104	0.374217	0.0126301	0.926951	0.914321	0.947722	0.961925	0.967117	0.998421	0.843658	0.869705
AT1G09010	5.12098	10.3412	10.2417	10.5116	1.01391	0.999962	1.03749	-0.0139469	0.0235823	0.0375292	0.826647	0.836404	0.840548	0.998123	0.997035	0.996212
AT1G09020	41.1161	38.8419	35.8276	46.7956	-0.0820892	-0.198631	0.186671	-0.116542	0.26876	0.385302	0.988628	0.971444	0.971444	0.985235	0.951179	0.917435
AT1G09026	0	1.01353	0	0.97545	65535	0	65535	65535	-0.0552436	65535	1	1	1	1	1	1
AT1G09030	1.90793	1.76983	2.58578	3.04612	-0.1084	0.438592	0.674966	0.546992	0.783366	0.236374	0.995289	0.984942	0.969197	0.979797	0.96066	0.99158
AT1G09040	2.51577	3.59729	2.2895	6.2983	0.515913	-0.135965	1.32396	-0.651878	0.808051	1.45993	0.923613	0.988658	0.624432	0.891909	0.829931	0.579981
AT1G09050	3.04994	3.5208	1.40926	3.40876	0.207121	-1.11385	0.160463	-1.32097	-0.0466583	1.27431	0.980909	0.819223	0.986001	0.750102	0.995327	0.753303
AT1G09060	12.6345	6.20924	5.26818	11.7781	-1.02488	-1.26199	-0.101261	-0.237113	0.923615	1.16073	0.662803	0.817362	0.988028	0.98252	0.738103	0.832642
AT1G09070	925.096	321.959	441.145	332.945	-1.52273	-1.06835	-1.47432	0.454377	0.0484094	-0.405968	0.465537	0.734124	0.494531	0.899733	0.994399	0.918815
AT1G09080	3.22751	1.09359	0.910408	2.28882	-1.56135	-1.82584	-0.495817	-0.264483	1.06554	1.33002	0.911574	0.923521	0.9861	0.946666	0.911372	0.882858
AT1G09090	49.0158	5.21604	4.12229	19.5513	-3.23222	-3.57173	-1.32599	-0.339508	1.90623	2.24574	0.556759	0.730051	0.851454	0.9861	0.750004	0.797124
AT1G09100	31.8814	33.0026	24.1109	26.9611	0.0498648	-0.403028	-0.241835	-0.452893	-0.2917	0.161193	0.995289	0.964697	0.984924	0.921557	0.970094	0.986616
AT1G09110	0	0	0	0	0	0	0	0	0	0	1	1	1	1	1	1
AT1G09130	18.261	27.2201	33.4178	28.1647	0.575906	0.87185	0.625124	0.295943	0.0492173	-0.246726	0.860028	0.780923	0.84646	0.957727	0.994178	0.968874
AT1G09140	64.8761	57.2993	37.2365	38.7047	-0.179171	-0.800971	-0.745179	-0.6218	-0.566008	0.0557919	0.976711	0.771489	0.792373	0.833623	0.843658	0.993043
AT1G09150	74.5244	79.1339	96.3652	63.8596	0.0865841	0.3708	-0.222809	0.284216	-0.309393	-0.593608	0.988628	0.920078	0.967944	0.945677	0.942118	0.842334
AT1G09155	2.84091	2.45189	1.0457	8.84906	-0.212455	-1.44189	1.63917	-1.22943	1.85163	3.08106	0.988628	0.851699	0.70871	0.889171	0.67198	0.464037
AT1G09157	3.22957	5.60813	3.12328	3.93153	0.796177	-0.0482819	0.283749	-0.844458	-0.512427	0.332031	0.923027	0.99696	0.98423	0.923521	0.962634	0.982005
AT1G09160	36.2674	31.3861	27.779	25.0879	-0.208547	-0.384678	-0.531683	-0.176131	-0.323136	-0.147005	0.968874	0.912223	0.852525	0.974808	0.94001	0.9809
AT1G09170	13.4441	6.23248	10.3396	23.1733	-1.1091	-0.378789	0.785492	0.730307	1.89459	1.16428	0.681744	0.954346	0.819544	0.862886	0.113258	0.704895
AT1G09176	6.95195	4.02148	1.36569	9.71552	-0.789692	-2.34779	0.482873	-1.55809	1.27257	2.83066	0.948476	0.746854	0.969404	0.86609	0.86636	0.624432
AT1G09180	2.66389	0.943281	0.949384	2.05707	-1.49778	-1.48847	-0.372944	0.0093041	1.12483	1.11553	0.860195	0.854428	0.978693	0.998484	0.917063	0.912206
AT1G09190	4.14593	3.72006	2.1006	5.52394	-0.156368	-0.980893	0.414002	-0.824525	0.570369	1.39489	0.987774	0.856533	0.961306	0.886009	0.928869	0.774091
AT1G09195	1.56567	2.85649	7.67831	3.14048	0.867464	2.29401	1.00421	1.42655	0.136741	-1.2898	0.928038	0.75637	0.901844	0.678283	0.989197	0.710569
AT1G09200	662.809	419.957	330.34	553.535	-0.658352	-1.00464	-0.259917	-0.346289	0.398435	0.744724	0.811016	0.600776	0.961055	0.930505	0.90946	0.791354
AT1G09210	212.179	289.692	318.493	273.983	0.449237	0.585975	0.3688	0.136738	-0.080437	-0.217175	0.904912	0.850979	0.934972	0.984308	0.991345	0.971017
AT1G09220	2.6265	0.905105	0.105353	2.68779	-1.53698	-4.63983	0.0332794	-3.10285	1.57026	4.67311	0.790832	0.754727	0.997037	0.820928	0.79801	0.748106
AT1G09230	10.6174	11.7837	10.9063	12.959	0.150364	0.0387247	0.287519	-0.111639	0.137155	0.248795	0.984618	0.995835	0.965922	0.988628	0.986001	0.972571
AT1G09240	0	0	0	0	0	0	0	0	0	0	1	1	1	1	1	1
AT1G09245	0.972908	0	0	0.300926	65535	65535	-1.6929	0	65535	65535	0.509041	0.509041	0.948374	1	1	1
AT1G09250	36.915	22.5969	22.8966	38.391	-0.708083	-0.689074	0.0565624	0.0190089	0.764645	0.745636	0.83195	0.840868	0.993335	0.997203	0.812982	0.822948
AT1G09260	0.532409	0.139928	0	0.297223	-1.92785	65535	-0.840988	65535	1.08686	65535	1	1	1	1	1	1
AT1G09270	116.662	80.4152	119.223	116.003	-0.536798	0.0313291	-0.00818055	0.568127	0.528618	-0.0395096	0.872951	0.996199	0.998781	0.855251	0.893674	0.995354
AT1G09280	18.5857	18.9155	20.6333	21.0547	0.0253769	0.150784	0.179952	0.125407	0.154575	0.0291684	0.998273	0.993335	0.993213	0.993584	0.993335	0.998273
AT1G09290	17.3967	13.7531	13.3582	13.4481	-0.339053	-0.381087	-0.371408	-0.0420346	-0.032355	0.00967959	0.968874	0.970978	0.969002	0.996858	0.996936	0.999059
AT1G09300	12.3264	11.137	10.7553	16.4925	-0.146391	-0.196709	0.420057	-0.0503187	0.566448	0.616766	0.987774	0.984308	0.950055	0.995289	0.91138	0.908532
AT1G09310	2.81616	1.78498	4.42409	1.17139	-0.65782	0.65165	-1.2655	1.30947	-0.607685	-1.91716	0.957155	0.950225	0.892861	0.843658	0.967351	0.79249
AT1G09320	6.25234	9.36657	9.15384	7.74401	0.583124	0.54998	0.308684	-0.0331435	-0.27444	-0.241297	0.881071	0.899417	0.964453	0.996332	0.965683	0.972571
AT1G09330	116.655	97.829	132.299	123.159	-0.253916	0.181553	0.0782694	0.435469	0.332186	-0.103283	0.9552	0.9715	0.989226	0.880941	0.928869	0.9861
AT1G09340	2.64459	3.90334	2.86128	33.4652	0.561666	0.113616	3.66155	-0.44805	3.09988	3.54793	0.943606	0.993335	0.0468451	0.965344	0.0646174	0.122253
AT1G09350	3.15526	1.6467	1.12296	2.39772	-0.938176	-1.49044	-0.396093	-0.552269	0.542083	1.09435	0.895697	0.837442	0.97156	0.969404	0.964562	0.896001
AT1G09360	0	0.741815	1.80666	1.47154	65535	65535	65535	1.2842	0.988199	-0.295996	1	0.141904	0.172508	0.943598	0.965704	0.991106
AT1G09370	0.913368	0.132483	0	0	-2.78539	65535	65535	65535	65535	0	0.904912	0.406092	0.406092	1	1	1
AT1G09380	0	0.0312948	0.0247346	0.128863	65535	65535	65535	-0.339396	2.04184	2.38124	1	1	1	1	1	1
AT1G09390	2.26991	3.52106	1.39246	4.70775	0.633376	-0.705	1.0524	-1.33838	0.419027	1.7574	0.941145	0.967917	0.849047	0.920404	0.964562	0.892475
AT1G09400	0.203449	0.829335	0	0.545365	2.02729	65535	1.42255	65535	-0.604733	65535	0.964949	1	1	0.804931	0.988628	1
AT1G09410	0.905189	0.674042	0.0958465	0.349911	-0.425381	-3.23942	-1.37123	-2.81404	-0.945851	1.86819	0.976886	0.799512	0.865655	0.823865	0.93127	1
AT1G09415	1.57676	1.52447	0.618076	1.3482	-0.0486558	-1.35111	-0.225928	-1.30245	-0.177272	1.12518	0.997203	0.939077	0.991081	0.942942	0.993124	0.95262
AT1G09420	2.63148	1.84014	0.697311	1.51853	-0.51606	-1.916	-0.793203	-1.39994	-0.277143	1.1228	0.952562	0.877327	0.940447	0.914028	0.986119	0.967944
AT1G09421	0	0	0.059384	0	0	65535	0	65535	0	65535	1	1	1	1	1	1
AT1G09430	42.8897	34.5261	42.2009	41.0936	-0.312943	-0.0233577	-0.0617195	0.289586	0.251224	-0.0383619	0.939712	0.996702	0.992036	0.946537	0.960218	0.994471
AT1G09440	0.417264	0.541692	0.133284	0.592837	0.376512	-1.64646	0.506676	-2.02297	0.130164	2.15314	1	1	1	1	1	1
AT1G09450	12.2546	16.1269	13.2012	13.1254	0.396155	0.10735	0.0990476	-0.288805	-0.297107	-0.00830209	0.931889	0.988628	0.989334	0.959476	0.956867	0.99857
AT1G09460	2.16231	3.82073	2.47978	5.4478	0.821275	0.19764	1.3331	-0.623635	0.511824	1.13546	0.942182	0.992122	0.909528	0.965054	0.97312	0.93226
AT1G09470	7.26766	2.44564	4.30654	8.75328	-1.57128	-0.754963	0.268333	0.816319	1.83961	1.0233	0.824868	0.936853	0.979299	0.957855	0.785096	0.889006
AT1G09480	1.29879	0.193046	0.0752228	1.01442	-2.75015	-4.10986	-0.356509	-1.3597	2.39365	3.75335	0.799126	0.79635	0.984156	1	0.832666	0.802785
AT1G09483	0	0	0	0	0	0	0	0	0	0	1	1	1	1	1	1
AT1G09486	1.42713	1.63587	2.837	3.19002	0.196939	0.991254	1.16045	0.794314	0.963512	0.169198	0.988628	0.894052	0.84722	0.921973	0.871908	0.988628
AT1G09490	13.7715	13.9608	24.8048	12.0506	0.0197046	0.848938	-0.192571	0.829234	-0.212276	-1.04151	0.997203	0.813346	0.980896	0.81962	0.978025	0.731159
AT1G09500	0.396162	0.53517	0	0.684158	0.433909	65535	0.78824	65535	0.354332	65535	0.990379	1	0.984849	0.696609	0.991252	0.687997
AT1G09510	0.196566	0.199106	0	0.206943	0.0185212	65535	0.0742198	65535	0.0556986	65535	1	1	1	1	1	1
AT1G09520	31.7034	32.9337	32.6451	23.9957	0.0549273	0.0422305	-0.401861	-0.0126968	-0.456789	-0.444092	0.993335	0.994428	0.929581	0.99778	0.907905	0.912911
AT1G09530	9.18038	11.318	18.8067	7.0169	0.301996	1.03462	-0.38772	0.732625	-0.689716	-1.42234	0.960961	0.734124	0.951921	0.840855	0.854766	0.540398
AT1G09540	34.0434	18.6452	19.315	52.6855	-0.868571	-0.817655	0.630031	0.0509161	1.4986	1.44769	0.719813	0.790111	0.843658	0.99442	0.233134	0.363012
AT1G09550	0.0152143	0	0.0148097	0.0472096	65535	-0.0388878	1.63365	65535	65535	1.67254	1	1	1	1	1	1
AT1G09560	381.906	262.109	337.856	359.632	-0.543052	-0.176807	-0.0866935	0.366245	0.456359	0.0901133	0.849047	0.974794	0.989547	0.906415	0.887091	0.988628
AT1G09570	51.9069	199.688	147.982	39.7691	1.94375	1.51142	-0.384281	-0.432325	-2.32803	-1.8957	0.0550402	0.201576	0.929412	0.908949	0.00829426	0.0342382
AT1G09575	7.79088	8.37569	6.88724	10.5006	0.104422	-0.17786	0.430615	-0.282282	0.326193	0.608475	0.991047	0.986001	0.947344	0.974306	0.965111	0.91606
AT1G09580	43.5879	43.4705	85.1155	57.0008	-0.00388992	0.965495	0.387054	0.969385	0.390944	-0.578441	0.999059	0.617067	0.920205	0.589612	0.919036	0.84215
AT1G09590	1018.18	641.602	630.196	875.997	-0.666245	-0.692122	-0.216998	-0.0258762	0.449247	0.475124	0.841425	0.83912	0.976268	0.996239	0.904606	0.900602
AT1G09600	3.51045	4.19705	4.31161	2.16776	0.257721	0.296571	-0.69545	0.0388501	-0.953171	-0.992021	0.976319	0.974794	0.912223	0.996702	0.847509	0.856859
AT1G09610	0.753569	0.493865	2.32459	1.33099	-0.609622	1.62516	0.82069	2.23479	1.43031	-0.804475	0.944887	0.970978	0.968519	0.95307	0.948374	0.980896
AT1G09620	61.7475	62.9441	54.8384	72.0965	0.0276904	-0.171192	0.223549	-0.198883	0.195858	0.394741	0.995975	0.976319	0.973139	0.968591	0.974374	0.923148
AT1G09625	2.0788	3.15015	4.11593	9.06387	0.599672	0.985468	2.12438	0.385796	1.5247	1.13891	0.974419	0.944192	0.787063	0.984872	0.853892	0.903454
AT1G09630	50.6103	57.6604	87.1911	49.7576	0.188151	0.784749	-0.0245143	0.596598	-0.212665	-0.809263	0.974159	0.748637	0.996795	0.839033	0.969197	0.712413
AT1G09640	149.414	161.599	115.146	148.236	0.113104	-0.37585	-0.01142	-0.488954	-0.124524	0.36443	0.985352	0.923568	0.998069	0.870397	0.98371	0.92579
AT1G09645	17.2922	17.3185	23.0402	17.7676	0.00218919	0.414028	0.0391253	0.411839	0.0369361	-0.374903	0.999644	0.943846	0.996302	0.942572	0.996332	0.950697
AT1G09650	0.241483	0.877838	0.189896	0.936391	1.86203	-0.346718	1.95519	-2.20875	0.0931568	2.30191	0.88403	1	0.864284	0.853892	0.995289	0.843658
AT1G09660	44.7077	42.6929	48.5725	44.2157	-0.0665295	0.119616	-0.0159661	0.186146	0.0505634	-0.135582	0.992435	0.98558	0.997203	0.972827	0.993374	0.982481
AT1G09665	0	0.253171	0.119973	0.61444	65535	65535	65535	-1.0774	1.27916	2.35656	1	1	1	1	1	1
AT1G09680	1.52303	1.62168	0.598604	2.06835	0.0905429	-1.34727	0.441535	-1.43781	0.350992	1.78881	0.994399	0.865512	0.968884	0.849786	0.97583	0.815835
AT1G09690	1010.99	798.559	913.308	895.81	-0.340303	-0.1466	-0.174509	0.193703	0.165794	-0.0279087	0.946268	0.984308	0.98344	0.972212	0.980896	0.996795
AT1G09700	12.0188	15.3986	13.1239	9.57659	0.3575	0.126904	-0.327713	-0.230596	-0.685213	-0.454617	0.948624	0.987262	0.963615	0.972219	0.856288	0.931819
AT1G09710	1.69924	4.94389	1.2274	4.08631	1.54076	-0.469277	1.26591	-2.01004	-0.274846	1.73519	0.6487	0.965341	0.865307	0.507643	0.981241	0.82707
AT1G09720	0.141956	0	0	0.0995237	65535	65535	-0.512336	0	65535	65535	1	1	1	1	1	1
AT1G09730	22.3231	26.2342	24.0964	19.7537	0.232916	0.110281	-0.176409	-0.122635	-0.409325	-0.286691	0.964537	0.985426	0.974419	0.983259	0.89513	0.943603
AT1G09740	69.6638	46.3971	63.2122	58.4384	-0.586375	-0.140208	-0.253494	0.446167	0.332881	-0.113286	0.85262	0.983313	0.966313	0.894394	0.942238	0.986496
AT1G09750	5.1045	5.89186	1.22107	14.869	0.206955	-2.06362	1.54247	-2.27058	1.33551	3.60609	0.992122	0.920503	0.875067	0.903141	0.893048	0.847983
AT1G09760	61.3635	56.7391	53.7267	54.7762	-0.113038	-0.191741	-0.16383	-0.0787027	-0.0507924	0.0279103	0.986616	0.974592	0.983887	0.989965	0.99442	0.996795
AT1G09770	39.695	51.3394	40.5216	43.2658	0.371108	0.0297326	0.124269	-0.341375	-0.246839	0.094536	0.910607	0.995525	0.983478	0.920401	0.957347	0.986918
AT1G09780	223.181	231.66	179.576	269.501	0.0537947	-0.31362	0.272075	-0.367415	0.21828	0.585695	0.993194	0.948476	0.956437	0.93316	0.968874	0.855834
AT1G09790	0.154836	0.108401	0	0.0225549	-0.514369	65535	-2.77923	65535	-2.26486	65535	1	1	1	1	1	1
AT1G09794	27.2187	13.2885	20.9753	22.4858	-1.03442	-0.375909	-0.275582	0.658514	0.758841	0.100327	0.843658	0.967917	0.97844	0.927737	0.902525	0.993043
AT1G09795	30.4828	14.8243	9.61535	18.9573	-1.04004	-1.66459	-0.685247	-0.62455	0.354789	0.979339	0.706702	0.577671	0.863856	0.905052	0.956732	0.842334
AT1G09800	9.27673	4.64497	12.4997	8.32014	-0.997946	0.430202	-0.157009	1.42815	0.840937	-0.587211	0.923908	0.978473	0.992607	0.843658	0.925491	0.961736
AT1G09810	13.7881	14.8825	15.1905	7.97212	0.110197	0.139751	-0.790384	0.029554	-0.900581	-0.930134	0.987486	0.984571	0.822763	0.99642	0.770427	0.756098
AT1G09812	1.19597	1.05507	0.446031	0.39699	-0.180833	-1.42296	-1.591	-1.24213	-1.41017	-0.168043	0.993878	0.953777	0.940448	1	1	1
AT1G09815	61.6801	38.6218	38.3505	47.5806	-0.675388	-0.685558	-0.37443	-0.0101696	0.300959	0.311128	0.842788	0.842193	0.940066	0.998273	0.960106	0.957727
AT1G09820	2.13886	4.08624	1.87188	2.72216	0.933934	-0.192355	0.34791	-1.12629	-0.586024	0.540265	0.84129	0.986821	0.971444	0.808196	0.919838	0.948374
AT1G09830	28.6416	20.4194	17.2243	22.7475	-0.488173	-0.733667	-0.332406	-0.245493	0.155768	0.401261	0.884124	0.814448	0.948624	0.966485	0.981358	0.934299
AT1G09840	22.7411	28.4488	38.1001	20.4511	0.323065	0.744493	-0.15312	0.421428	-0.476185	-0.897613	0.941209	0.778745	0.980795	0.894416	0.879081	0.648436
AT1G09850	23.5715	20.3362	20.7795	22.8138	-0.21299	-0.181877	-0.0471311	0.0311135	0.165859	0.134746	0.973561	0.980619	0.99442	0.996413	0.980896	0.9861
AT1G09860	3.29788	0.589715	7.22129	1.4053	-2.48345	1.13072	-1.23066	3.61417	1.25279	-2.36138	0.915683	0.945981	0.963956	0.875744	0.979541	0.898612
AT1G09870	23.8358	28.4529	26.9763	25.7642	0.255446	0.17856	0.112239	-0.0768861	-0.143206	-0.0663203	0.960539	0.976033	0.9861	0.990336	0.981369	0.992175
AT1G09880	0.335389	0.116727	0	0.332669	-1.5227	65535	-0.0117496	65535	1.51095	65535	1	1	1	1	1	1
AT1G09890	0.156466	0.203652	0.126321	0.127044	0.380264	-0.308753	-0.300518	-0.689016	-0.680782	0.00823417	1	1	1	1	1	1
AT1G09900	5.11837	4.32666	7.9515	5.29787	-0.242432	0.635542	0.0497284	0.877974	0.292161	-0.585813	0.979379	0.912163	0.995289	0.848226	0.970978	0.917564
AT1G09910	4.13671	5.37021	5.94873	3.81285	0.376495	0.524098	-0.117614	0.147603	-0.494109	-0.641712	0.953742	0.921382	0.988628	0.986496	0.928806	0.892177
AT1G09920	56.0388	37.8005	30.3432	48.909	-0.568018	-0.88505	-0.196325	-0.317032	0.371693	0.688725	0.851267	0.746541	0.973172	0.953443	0.929244	0.839033
AT1G09930	1.52466	0.464424	0.214939	7.17778	-1.71497	-2.82649	2.23505	-1.11152	3.95002	5.06154	0.803239	0.745695	0.33341	1	0.27393	0.467446
AT1G09932	33.4783	10.5719	13.3981	40.8203	-1.66299	-1.32119	0.286062	0.341793	1.94905	1.60726	0.396509	0.643264	0.964302	0.969181	0.265688	0.509497
AT1G09935	0	0.0456789	0.0653072	0.0404536	65535	65535	65535	0.515713	-0.17526	-0.690972	1	1	1	1	1	1
AT1G09940	62.9267	25.3616	11.8153	51.5328	-1.31103	-2.41302	-0.288181	-1.10199	1.02284	2.12484	0.290748	0.0307015	0.957401	0.617432	0.591614	0.068719
AT1G09950	18.1716	33.6551	7.36845	18.7247	0.889136	-1.30226	0.0432537	-2.19139	-0.845882	1.34551	0.797428	0.680161	0.995316	0.194564	0.818806	0.671854
AT1G09960	2.98629	6.73646	4.61554	2.15074	1.17363	0.628144	-0.473521	-0.545491	-1.64716	-1.10167	0.728882	0.912999	0.955291	0.918791	0.582961	0.827014
AT1G09970	107.127	36.5618	30.061	67.0271	-1.55091	-1.83336	-0.676506	-0.282446	0.874408	1.15685	0.381046	0.214686	0.860162	0.949251	0.706563	0.474479
AT1G09980	19.604	23.4991	22.4623	22.2543	0.26146	0.196357	0.182941	-0.0651032	-0.078519	-0.0134157	0.956153	0.981369	0.973675	0.993335	0.989212	0.998273
AT1G09995	12.2141	8.69516	13.67	5.3259	-0.490267	0.162464	-1.19745	0.652732	-0.707187	-1.35992	0.946109	0.987774	0.804386	0.919234	0.913508	0.775416
AT1G10000	1.00809	1.31846	0.169173	2.20274	0.387233	-2.57505	1.12767	-2.96228	0.74044	3.70272	0.983241	0.845783	0.892823	0.830592	0.947359	0.787017
AT1G10010	0.285358	0.112545	0.039738	0.0373542	-1.34228	-2.84418	-2.93343	-1.50191	-1.59115	-0.0892476	1	1	1	1	1	1
AT1G10020	15.475	21.2338	20.1874	22.3157	0.456428	0.38352	0.528121	-0.0729081	0.0716931	0.144601	0.910558	0.939614	0.877102	0.991998	0.991737	0.983293
AT1G10030	78.885	49.6016	66.6849	101.896	-0.669366	-0.24239	0.369271	0.426975	1.03864	0.611661	0.827569	0.965111	0.920558	0.907272	0.539544	0.835373
AT1G10040	10.2171	24.7844	20.7153	10.7774	1.27845	1.01971	0.0770252	-0.258733	-1.20142	-0.942688	0.520334	0.720957	0.992231	0.96368	0.486198	0.716543
AT1G10050	30.289	18.7728	22.5812	29.8034	-0.690148	-0.423674	-0.0233187	0.266473	0.666829	0.400356	0.797124	0.919887	0.996899	0.963956	0.810442	0.927845
AT1G10060	0.420364	0.611039	0.413566	1.50297	0.539626	-0.0235221	1.8381	-0.563148	1.29848	1.86163	0.988412	1	0.858303	0.988628	0.930576	0.888231
AT1G10070	1.4539	1.21414	0.955415	3.12289	-0.259989	-0.605725	1.10296	-0.345736	1.36294	1.70868	0.993335	0.983122	0.960863	0.990474	0.943999	0.904912
AT1G10090	13.5266	8.18644	4.5695	12.5377	-0.724493	-1.56569	-0.109527	-0.8412	0.614966	1.45617	0.843658	0.688573	0.989226	0.848136	0.858897	0.707397
AT1G10095	4.36624	2.09361	3.41323	4.1887	-1.0604	-0.355252	-0.0598904	0.705149	1.00051	0.295362	0.839033	0.967401	0.994755	0.910109	0.843658	0.974794
AT1G10100	0	0.104833	0	0.0696309	65535	0	65535	65535	-0.590297	65535	1	1	1	1	1	1
AT1G10110	1.81596	1.72937	1.38543	1.89745	-0.0704863	-0.390398	0.0633282	-0.319911	0.133815	0.453726	0.997619	0.991737	0.998016	0.992175	0.996795	0.990115
AT1G10120	20.6819	14.9452	10.9595	29.9685	-0.468686	-0.916196	0.535076	-0.44751	1.00376	1.45127	0.897536	0.745695	0.861053	0.919188	0.617871	0.317396
AT1G10130	27.8625	32.6988	24.2987	27.4472	0.230912	-0.197447	-0.0216653	-0.428359	-0.252578	0.175782	0.964726	0.970978	0.996936	0.888743	0.955517	0.974135
AT1G10140	99.4561	45.4125	35.525	68.0062	-1.13097	-1.48523	-0.548392	-0.354256	0.582577	0.936833	0.632611	0.372795	0.889543	0.948197	0.869399	0.750004
AT1G10150	28.8129	15.0575	10.3211	16.4038	-0.936238	-1.48113	-0.812687	-0.544888	0.123551	0.668439	0.752762	0.399081	0.813619	0.876619	0.985564	0.843658
AT1G10155	2.10199	2.02122	0.19518	2.74357	-0.0565308	-3.42888	0.384296	-3.37235	0.440827	3.81318	0.996936	0.792618	0.982005	0.794082	0.978764	0.780248
AT1G10160	33.6653	17.2084	6.48919	7.95529	-0.968148	-2.37515	-2.08127	-1.407	-1.11313	0.293877	0.779458	0.0849321	0.15886	0.294587	0.581688	0.95885
AT1G10170	188.789	54.6188	32.9652	41.6382	-1.78931	-2.51776	-2.1808	-0.728454	-0.391489	0.336965	0.510487	0.195956	0.313208	0.802785	0.917243	0.928471
AT1G10180	15.0017	27.5191	26.1488	19.3501	0.875307	0.801616	0.367216	-0.0736911	-0.508091	-0.4344	0.669779	0.734124	0.934397	0.989542	0.868431	0.900579
AT1G10190	0.955051	0.862567	0.185305	1.00147	-0.14694	-2.36568	0.068468	-2.21874	0.215408	2.43415	0.993856	0.853892	0.996795	0.865869	0.990858	0.8456
AT1G10200	100.548	70.9272	66.3339	125.341	-0.503468	-0.600061	0.317981	-0.0965926	0.821449	0.918042	0.870009	0.84338	0.94085	0.987774	0.690718	0.61166
AT1G10210	3.22055	3.92377	4.04003	4.83145	0.284933	0.327056	0.585146	0.0421234	0.300214	0.258091	0.975648	0.980896	0.92581	0.996936	0.97257	0.984571
AT1G10220	4.57821	0.796172	4.86139	4.15802	-2.52363	0.0865831	-0.138888	2.61022	2.38474	-0.225471	0.803331	0.995289	0.991388	0.854632	0.817084	0.989197
AT1G10230	29.3849	27.6519	25.4389	16.1059	-0.0876955	-0.208034	-0.867487	-0.120339	-0.779791	-0.659453	0.991331	0.978342	0.819216	0.987789	0.840548	0.871908
AT1G10240	4.05327	8.42659	4.96574	4.80652	1.05586	0.292924	0.245907	-0.762941	-0.809958	-0.0470171	0.743849	0.970978	0.975972	0.841519	0.822888	0.995289
AT1G10250	0.139906	0.822948	0	0.0945615	2.55635	65535	-0.56513	65535	-3.12148	65535	1	1	1	1	1	1
AT1G10260	0.0348566	0.103088	0	0.345879	1.56438	65535	3.31076	65535	1.74638	65535	1	1	1	1	1	1
AT1G10270	15.3633	13.8992	12.1008	13.7943	-0.144487	-0.344386	-0.155417	-0.199899	-0.0109307	0.188969	0.981738	0.937997	0.981489	0.972975	0.998273	0.976319
AT1G10280	8.39954	12.7311	18.2192	16.4764	0.599975	1.11707	0.972016	0.5171	0.372041	-0.145058	0.863856	0.604777	0.720966	0.876616	0.934299	0.98227
AT1G10290	49.4717	61.2677	49.399	59.9839	0.308523	-0.00212022	0.277973	-0.310643	-0.0305498	0.280093	0.935153	0.999194	0.946108	0.939594	0.995289	0.949812
AT1G10300	5.28608	3.63356	0.960029	3.43012	-0.540814	-2.46105	-0.623939	-1.92024	-0.0831246	1.83711	0.925279	0.473754	0.898819	0.664227	0.993335	0.686031
AT1G10310	22.6651	24.012	45.0477	24.8849	0.0832822	0.99098	0.134795	0.907697	0.0515127	-0.856185	0.991514	0.713603	0.986496	0.75637	0.99442	0.79966
AT1G10320	2.67837	7.42813	3.48507	6.23038	1.47164	0.379831	1.21796	-1.09181	-0.253678	0.838134	0.582961	0.965922	0.725251	0.752643	0.970315	0.843658
AT1G10330	1.69033	1.82183	1.54143	2.06636	0.108083	-0.133028	0.289791	-0.241111	0.181708	0.422819	0.99392	0.993374	0.983816	0.988084	0.989197	0.977926
AT1G10340	0.250507	0	0	0.501146	65535	65535	1.00038	0	65535	65535	1	1	1	1	1	1
AT1G10350	15.424	12.9653	10.6207	15.5626	-0.250513	-0.538301	0.0129087	-0.287788	0.263421	0.55121	0.969404	0.90164	0.99809	0.966485	0.967117	0.894174
AT1G10360	4.09927	1.08795	0.505029	2.45489	-1.91375	-3.02093	-0.73971	-1.10718	1.17404	2.28122	0.786525	0.78246	0.945137	0.948374	0.900582	0.843658
AT1G10370	46.3854	22.0569	11.6782	31.8214	-1.07244	-1.98985	-0.543674	-0.917412	0.528763	1.44617	0.687138	0.228735	0.890204	0.815148	0.896001	0.528521
AT1G10380	3.98107	4.89275	4.54171	2.11526	0.297489	0.190079	-0.912325	-0.10741	-1.20981	-1.1024	0.981342	0.98738	0.894875	0.993335	0.861163	0.861411
AT1G10385	2.75767	0.917113	6.18703	2.98302	-1.58828	1.1658	0.113324	2.75408	1.7016	-1.05247	0.791454	0.817362	0.991998	0.386605	0.740992	0.823137
AT1G10390	32.1973	34.9513	28.233	26.0857	0.118407	-0.189554	-0.303679	-0.307961	-0.422086	-0.114125	0.983706	0.970978	0.942491	0.938815	0.893509	0.98547
AT1G10400	7.02091	8.08486	6.89813	5.86259	0.203565	-0.0254515	-0.26012	-0.229017	-0.463685	-0.234669	0.982481	0.99696	0.974559	0.980795	0.945931	0.979797
AT1G10410	27.523	24.2178	35.6817	24.8635	-0.184569	0.37455	-0.146606	0.559119	0.0379628	-0.521156	0.973052	0.912946	0.98023	0.843658	0.994785	0.851499
AT1G10417	0.984804	2.05702	2.27768	1.55289	1.06265	1.20966	0.657045	0.14701	-0.405601	-0.552611	0.871672	0.851053	0.951011	0.989322	0.969175	0.953466
AT1G10419	1.00073	0.53721	1.10362	1.57478	-0.897492	0.141191	0.654096	1.03868	1.55159	0.512905	1	0.995289	0.979521	0.968322	0.934702	0.985264
AT1G10430	29.2792	24.8194	27.4761	35.8817	-0.238406	-0.0916984	0.293374	0.146708	0.531781	0.385073	0.966313	0.988628	0.948476	0.982983	0.860028	0.921428
AT1G10440	0	0	0	0	0	0	0	0	0	0	1	1	1	1	1	1
AT1G10450	7.46639	8.87031	3.59339	7.38881	0.248574	-1.05507	-0.0150702	-1.30364	-0.263644	1.04	0.965619	0.734164	0.997619	0.577671	0.961227	0.745695
AT1G10455	3.17633	2.35609	1.8807	13.3411	-0.430967	-0.756094	2.07044	-0.325127	2.50141	2.82653	0.981433	0.965352	0.722016	0.987774	0.650185	0.680146
AT1G10460	2.75865	2.54261	11.2299	2.54833	-0.117651	2.02531	-0.114409	2.14296	0.00324251	-2.13972	0.993312	0.488544	0.993335	0.524269	0.999162	0.480286
AT1G10470	41.7317	48.4556	55.2989	42.0798	0.21552	0.406106	0.0119844	0.190586	-0.203536	-0.394122	0.969404	0.913541	0.997759	0.97333	0.970134	0.914569
AT1G10480	4.12563	3.58451	10.9665	3.84672	-0.202837	1.41042	-0.100985	1.61325	0.101853	-1.5114	0.984724	0.61166	0.992766	0.514621	0.992175	0.569722
AT1G10490	32.5638	21.5001	25.4645	28.1931	-0.598929	-0.35478	-0.207926	0.24415	0.391004	0.146854	0.853017	0.940447	0.980896	0.965111	0.947747	0.986001
AT1G10500	30.3951	28.1788	23.2184	25.3938	-0.109227	-0.388573	-0.259362	-0.279346	-0.150135	0.129211	0.99442	0.982124	0.988628	0.985403	0.993023	0.994111
AT1G10510	6.39505	4.53277	4.81059	7.58599	-0.496563	-0.410743	0.246382	0.0858206	0.742945	0.657124	0.922221	0.948476	0.972827	0.992593	0.846861	0.878354
AT1G10520	5.08825	6.70679	8.64534	7.11671	0.398453	0.764754	0.484042	0.366301	0.0855886	-0.280712	0.955942	0.860027	0.946268	0.956078	0.992766	0.971763
AT1G10522	21.3033	10.4519	7.19365	15.6851	-1.02731	-1.56628	-0.441681	-0.538975	0.585627	1.1246	0.898891	0.83195	0.965926	0.969404	0.953868	0.8671
AT1G10530	20.7041	50.4601	23.4375	13.6335	1.28522	0.178901	-0.602756	-1.10632	-1.88798	-0.781658	0.812609	0.988126	0.955016	0.715045	0.453527	0.886318
AT1G10538	0.348758	0.468985	0	1.82773	0.427314	65535	2.38975	65535	1.96244	65535	1	1	1	1	1	1
AT1G10540	0.678698	0.542578	0.342521	1.58282	-0.322938	-0.986578	1.22166	-0.663639	1.54459	2.20823	0.987774	0.954664	0.8961	1	0.843658	0.787365
AT1G10550	6.05971	2.90306	1.66297	8.55753	-1.06167	-1.86548	0.497945	-0.803811	1.55962	2.36343	0.850812	0.716871	0.946268	0.931151	0.719552	0.539105
AT1G10560	26.3211	54.263	84.6726	28.7031	1.04375	1.68568	0.124987	0.641927	-0.918761	-1.56069	0.484402	0.068719	0.984231	0.819851	0.598369	0.0907623
AT1G10570	14.4243	14.2311	24.8887	11.226	-0.0194461	0.786993	-0.361655	0.806439	-0.342209	-1.14865	0.99696	0.802802	0.941289	0.789873	0.946385	0.586503
AT1G10580	34.0749	43.4719	78.3226	37.2699	0.351375	1.20072	0.129302	0.849345	-0.222072	-1.07142	0.923908	0.524269	0.983867	0.758811	0.965054	0.617567
AT1G10585	0.610021	0.637759	0	0.61872	0.0641506	65535	0.0204278	65535	-0.0437228	65535	1	1	1	1	1	1
AT1G10586	0.77833	1.31709	0.410515	3.86776	0.758903	-0.922949	2.31304	-1.68185	1.55414	3.23599	0.983262	0.924031	0.84548	0.892475	0.900379	0.700088
AT1G10588	0.246182	0.0190883	0.613737	0.228753	-3.68896	1.3179	-0.105933	5.00686	3.58303	-1.42383	1	0.891161	1	0.843658	1	0.885607
AT1G10590	262.453	220.12	247.652	237.101	-0.253768	-0.0837435	-0.146559	0.170024	0.107209	-0.0628158	0.955166	0.988628	0.979243	0.974419	0.985264	0.991194
AT1G10600	11.8255	18.1009	9.19475	10.3019	0.614164	-0.363014	-0.198989	-0.977178	-0.813153	0.164025	0.877102	0.96137	0.982005	0.795483	0.839033	0.986001
AT1G10610	2.98112	4.78806	5.0546	3.74179	0.683588	0.761743	0.327874	0.0781544	-0.355714	-0.433868	0.903269	0.891409	0.970978	0.993374	0.965341	0.954114
AT1G10620	0.589206	0.707942	0.145541	0.320567	0.264859	-2.01734	-0.878145	-2.2822	-1.143	1.1392	0.993335	1	1	0.965175	0.981188	1
AT1G10630	172.353	168.663	187.133	213.564	-0.0312241	0.118696	0.309305	0.149921	0.34053	0.190609	0.995289	0.984277	0.941606	0.978739	0.928401	0.971674
AT1G10640	0.375701	0.381859	0.228468	1.05242	0.0234558	-0.717591	1.48605	-0.741047	1.46259	2.20364	1	1	0.869897	1	0.876619	0.839033
AT1G10650	24.2118	15.0422	12.6593	18.0468	-0.686692	-0.935513	-0.423969	-0.248821	0.262722	0.511544	0.841519	0.743849	0.923061	0.969273	0.96641	0.8988
AT1G10652	3.9759	2.86537	0	9.10266	-0.472561	65535	1.19501	65535	1.66757	65535	1	1	1	1	1	1
AT1G10657	3.27647	2.46855	1.03798	7.17092	-0.408475	-1.65836	1.13002	-1.24989	1.53849	2.78838	0.983259	0.880319	0.84646	0.956989	0.852525	0.793261
AT1G10660	9.89085	5.92964	8.21108	4.54127	-0.73815	-0.268524	-1.123	0.469626	-0.38485	-0.854477	0.850812	0.970978	0.755376	0.934299	0.958323	0.843658
AT1G10670	234.593	208.298	328.24	223.439	-0.171513	0.484592	-0.0702764	0.656105	0.101236	-0.554869	0.975852	0.888853	0.991504	0.829924	0.986686	0.859302
AT1G10680	0.255559	0.386044	0.059675	0.693529	0.59511	-2.09846	1.4403	-2.69357	0.84519	3.53876	1	1	0.861411	1	0.940412	0.681861
AT1G10682	50.4114	48.8404	49.5067	42.3553	-0.0456776	-0.0261273	-0.251209	0.0195503	-0.205531	-0.225081	0.995514	0.996936	0.974526	0.997739	0.983643	0.979379
AT1G10690	31.0422	13.1413	8.64114	12.3679	-1.24012	-1.84494	-1.32763	-0.604819	-0.0875066	0.517312	0.743849	0.595635	0.71931	0.940447	0.993335	0.956732
AT1G10700	43.7395	27.6622	37.0011	27.2005	-0.66102	-0.24137	-0.685304	0.41965	-0.0242841	-0.443934	0.817362	0.964829	0.807247	0.904912	0.996795	0.892294
AT1G10705	0	0	0	0	0	0	0	0	0	0	1	1	1	1	1	1
AT1G10710	0.568135	2.32289	1.46991	0.788179	2.03162	1.37142	0.472291	-0.660199	-1.55933	-0.899128	0.844485	0.923426	0.988084	0.948082	0.909071	0.965499
AT1G10717	0.95361	0	0	0	65535	65535	65535	0	0	0	1	1	1	1	1	1
AT1G10720	20.2231	17.2192	31.3852	19.1565	-0.231987	0.634084	-0.0781635	0.866071	0.153823	-0.712248	0.968591	0.840548	0.991331	0.717358	0.982005	0.820145
AT1G10730	4.13526	6.63889	15.1032	5.37648	0.682966	1.8688	0.378686	1.18584	-0.30428	-1.49012	0.900896	0.452223	0.967634	0.721194	0.970978	0.602942
AT1G10740	25.832	19.9016	25.575	28.1945	-0.376275	-0.0144259	0.126257	0.361849	0.502532	0.140683	0.920558	0.997451	0.984448	0.934715	0.875235	0.98344
AT1G10745	0	0.251134	0	0.818052	65535	0	65535	65535	1.70374	65535	1	1	1	1	1	1
AT1G10747	0	0.030827	0	0.796763	65535	0	65535	65535	4.69188	65535	1	1	1	1	1	1
AT1G10750	2.56035	14.9306	6.20323	1.89307	2.54386	1.27668	-0.435611	-1.26718	-2.97947	-1.71229	0.144609	0.847342	0.975855	0.821757	0.680228	0.863761
AT1G10760	26.7461	76.1354	79.2187	24.9529	1.50924	1.56651	-0.100121	0.0572742	-1.60936	-1.66663	0.266415	0.240993	0.990179	0.993127	0.298536	0.275639
AT1G10770	11.1364	1.53827	0.0926037	0.918255	-2.8559	-6.91	-3.60024	-4.05409	-0.74434	3.30975	0.458955	0.832642	0.300749	0.8371	0.956294	0.843658
AT1G10780	13.1625	11.7389	7.79028	12.8129	-0.165134	-0.756691	-0.0388389	-0.591557	0.126296	0.717852	0.983643	0.847983	0.995782	0.893734	0.987262	0.856533
AT1G10790	0	0.0483535	0	0.0302865	65535	0	65535	65535	-0.674947	65535	1	1	1	1	1	1
AT1G10800	1.15323	0.194528	0.794911	0.158416	-2.56762	-0.53681	-2.86389	2.03081	-0.296264	-2.32708	0.919887	0.987774	0.904912	1	1	1
AT1G10810	28.1056	11.1896	31.6344	23.3566	-1.3287	0.170638	-0.267028	1.49934	1.06167	-0.437667	0.516206	0.980115	0.968639	0.328494	0.701086	0.917564
AT1G10820	6.69785	11.9196	8.9705	6.67202	0.831561	0.421491	-0.00557485	-0.410071	-0.837136	-0.427065	0.822232	0.945019	0.999059	0.939712	0.823137	0.944605
AT1G10830	9.62695	11.805	21.6145	9.38615	0.294243	1.16684	-0.0365466	0.872602	-0.33079	-1.20339	0.965683	0.708856	0.995936	0.825684	0.959201	0.709217
AT1G10840	140.171	121.941	94.7554	111.282	-0.201005	-0.564907	-0.332964	-0.363902	-0.131959	0.231942	0.969377	0.845783	0.94035	0.91971	0.982983	0.967217
AT1G10850	17.0786	31.3854	14.2746	24.8959	0.877899	-0.258739	0.543716	-1.13664	-0.334184	0.802455	0.752061	0.970978	0.882799	0.598641	0.938911	0.812609
AT1G10865	40.555	29.2605	58.6568	46.265	-0.470927	0.532419	0.190041	1.00335	0.660968	-0.342378	0.973052	0.956085	0.988628	0.896589	0.95895	0.976145
AT1G10870	10.4371	13.9295	10.5782	14.3474	0.416423	0.0193634	0.459067	-0.39706	0.042644	0.439704	0.911664	0.997035	0.896589	0.920205	0.99442	0.904912
AT1G10880	0.0426553	0.0250918	0	0	-0.765508	65535	65535	65535	65535	0	1	1	1	1	1	1
AT1G10890	30.7309	26.3196	29.0176	36.8223	-0.223551	-0.082758	0.260891	0.140793	0.484443	0.343649	0.968549	0.989887	0.959049	0.98344	0.878363	0.937742
AT1G10900	37.7929	27.9261	45.7817	43.9015	-0.436504	0.276654	0.216153	0.713158	0.652658	-0.0605008	0.893044	0.95262	0.968874	0.770219	0.813346	0.992122
AT1G10910	7.3768	6.72232	11.6963	7.34953	-0.134037	0.664983	-0.00534316	0.79902	0.128694	-0.670326	0.985874	0.874558	0.999059	0.843658	0.987805	0.889127
AT1G10920	0.106222	0.154769	0.523114	0.883017	0.543039	2.30004	3.05536	1.75701	2.51232	0.755315	1	1	0.62683	1	0.840548	0.967196
AT1G10930	6.4697	8.05395	1.8766	6.76195	0.315997	-1.78558	0.0637385	-2.10157	-0.252258	1.84932	0.953713	0.483975	0.993335	0.328797	0.965683	0.447836
AT1G10940	40.8614	35.129	44.6726	41.9605	-0.218076	0.128652	0.0382924	0.346728	0.256368	-0.0903594	0.966043	0.984231	0.99446	0.934273	0.956947	0.988628
AT1G10950	183.392	181.205	163.607	172.424	-0.0173115	-0.164702	-0.0889774	-0.14739	-0.071666	0.0757244	0.996936	0.977998	0.988628	0.980744	0.991174	0.990433
AT1G10960	88.5687	53.2482	36.9779	145.252	-0.734065	-1.26013	0.713692	-0.526069	1.44776	1.97383	0.82227	0.495787	0.811389	0.896589	0.273071	0.0953893
AT1G10970	4.92376	9.39408	13.4937	3.91989	0.931992	1.45446	-0.328948	0.522464	-1.26094	-1.7834	0.82817	0.592039	0.973729	0.905644	0.751995	0.502823
AT1G10980	0.2804	0.0395191	0	0.300753	-2.82686	65535	0.101096	65535	2.92796	65535	1	1	1	1	1	1
AT1G10990	5.4547	0.435791	1.38974	3.86453	-3.64579	-1.97269	-0.497208	1.6731	3.14858	1.47548	0.791454	0.886958	0.97156	0.966682	0.843658	0.956119
AT1G11000	33.8757	40.5197	53.5533	26.9514	0.258372	0.660724	-0.329889	0.402352	-0.588261	-0.990612	0.956493	0.808529	0.935683	0.898897	0.836404	0.507643
AT1G11010	0	0	0	0	0	0	0	0	0	0	1	1	1	1	1	1
AT1G11020	20.5941	18.7929	19.2341	18.4481	-0.132042	-0.0985607	-0.158752	0.0334815	-0.0267095	-0.060191	0.985264	0.989294	0.982005	0.995574	0.99668	0.993335
AT1G11030	0	0	0	0	0	0	0	0	0	0	1	1	1	1	1	1
AT1G11040	0.526025	0.0674601	0	0.974627	-2.96302	65535	0.889719	65535	3.85274	65535	1	1	0.954103	1	0.827989	0.0271289
AT1G11050	3.4421	7.07266	6.8745	7.13488	1.03896	0.997966	1.0516	-0.0409991	0.0126368	0.053636	0.755944	0.806492	0.759461	0.995391	0.998273	0.994471
AT1G11055	2.40303	4.32366	2.28568	0.26531	0.847399	-0.0722265	-3.1791	-0.919626	-4.0265	-3.10688	0.95328	0.969962	0.943568	0.955291	0.928869	0.945521
AT1G11060	5.69868	8.26688	6.91611	6.5036	0.536715	0.279332	0.190611	-0.257383	-0.346104	-0.0887214	0.879668	0.966046	0.978907	0.967069	0.943999	0.990433
AT1G11070	0.196897	0.268471	0.993618	0.41694	0.44732	2.33525	1.0824	1.88793	0.635077	-1.25285	1	0.792164	1	0.822328	1	0.896229
AT1G11080	0.253143	0.352533	0.184932	0.939354	0.477805	-0.452958	1.89172	-0.930763	1.41391	2.34468	1	1	0.828995	1	0.920152	0.862756
AT1G11090	11.2838	18.6514	14.6654	11.3102	0.72503	0.37816	0.00337247	-0.346869	-0.721657	-0.374788	0.920205	0.973805	0.999641	0.965671	0.883881	0.967292
AT1G11100	11.7196	3.52351	2.72427	2.8983	-1.73384	-2.10499	-2.01565	-0.371143	-0.281804	0.0893391	0.507019	0.738103	0.475143	0.975354	0.978913	0.994563
AT1G11110	1.00704	0.513498	0.491384	2.60599	-0.971692	-1.0352	1.37171	-0.0635068	2.3434	2.40691	0.948374	0.947896	0.858489	1	0.748106	0.786649
AT1G11112	0.240045	0.838193	1.42088	2.05086	1.80398	2.56541	3.09486	0.761435	1.29088	0.529442	0.8996	0.863446	0.840868	0.963969	0.904912	0.979797
AT1G11120	9.47139	6.6192	4.88448	6.0247	-0.516918	-0.955372	-0.652685	-0.438453	-0.135767	0.302686	0.972571	0.973675	0.967903	0.981411	0.992435	0.987774
AT1G11125	1.33271	2.16481	0.44816	0.30976	0.699873	-1.57228	-2.10514	-2.27215	-2.80501	-0.532863	0.954346	0.900135	0.85539	0.836404	0.811788	1
AT1G11130	8.0808	13.735	8.80831	10.7781	0.765288	0.124367	0.415539	-0.640921	-0.349749	0.291172	0.812825	0.987774	0.940823	0.843658	0.944835	0.965619
AT1G11145	0	0.247726	0.313266	0.510485	65535	65535	65535	0.338644	1.04312	0.70448	1	1	1	1	1	1
AT1G11150	0.237885	1.9782	0.821328	1.73289	3.05586	1.7877	2.86485	-1.26816	-0.191009	1.07715	0.697266	0.864077	0.725456	0.843658	0.9861	0.881566
AT1G11160	9.39744	9.65566	3.55772	11.8072	0.0391071	-1.40132	0.329325	-1.44042	0.290218	1.73064	0.995289	0.513867	0.945253	0.465504	0.953223	0.281694
AT1G11170	2.33299	21.1363	29.44	3.93015	3.17947	3.65753	0.752403	0.478058	-2.42706	-2.90512	0.0765698	0.0307015	0.904912	0.904912	0.150944	0.0497966
AT1G11175	3.68766	5.5041	7.44994	5.62641	0.5778	1.01452	0.609508	0.436722	0.031708	-0.405014	0.949386	0.857151	0.944179	0.963041	0.997037	0.965619
AT1G11180	2.37579	2.82463	6.98051	2.06241	0.249657	1.55493	-0.204076	1.30527	-0.453733	-1.759	0.988628	0.727311	0.988084	0.861955	0.977018	0.652639
AT1G11185	29.0756	26.2549	24.7501	19.6609	-0.147219	-0.232374	-0.564478	-0.0851554	-0.417259	-0.332104	0.98862	0.979299	0.931182	0.993335	0.965117	0.970315
AT1G11190	21.1259	5.53264	14.291	3.48573	-1.93297	-0.563904	-2.59948	1.36907	-0.666508	-2.03558	0.375749	0.929394	0.320909	0.740992	0.933438	0.582014
AT1G11200	19.824	23.5072	25.071	18.5014	0.245852	0.338769	-0.0996123	0.0929168	-0.345464	-0.438381	0.968196	0.946666	0.988628	0.989066	0.943999	0.912911
AT1G11210	13.7462	17.9694	7.46449	11.5799	0.386506	-0.880921	-0.247418	-1.26743	-0.633924	0.633503	0.947847	0.844134	0.973337	0.736677	0.874794	0.904297
AT1G11220	5.15705	6.39295	5.0272	9.43334	0.309934	-0.0367934	0.871221	-0.346728	0.561286	0.908014	0.974794	0.99696	0.857834	0.970077	0.920152	0.84389
AT1G11230	0	0.620993	0	0.350372	65535	0	65535	65535	-0.825688	65535	0.49014	1	1	0.501484	0.940447	1
AT1G11240	48.83	48.4262	29.4374	49.6116	-0.0119813	-0.73012	0.0229092	-0.718138	0.0348905	0.753029	0.998016	0.822948	0.996936	0.820145	0.995542	0.825684
AT1G11250	0.331752	0.444187	0.173517	0.475934	0.421061	-0.935029	0.520655	-1.35609	0.0995933	1.45568	1	1	1	1	1	1
AT1G11260	69.1591	39.7862	101.435	61.3926	-0.797651	0.552566	-0.171855	1.35022	0.625795	-0.724421	0.728725	0.850979	0.979379	0.229969	0.843658	0.82046
AT1G11265	0	0	0	0.00249058	0	0	65535	0	65535	65535	1	1	1	1	1	1
AT1G11270	4.14999	3.15248	2.35219	3.22142	-0.396619	-0.819105	-0.365412	-0.422486	0.0312074	0.453693	0.965683	0.93625	0.969197	0.976711	0.997037	0.974299
AT1G11280	12.9188	10.3298	5.67488	10.1316	-0.322665	-1.18681	-0.350608	-0.864149	-0.0279428	0.836206	0.946385	0.820619	0.939077	0.864951	0.99642	0.872409
AT1G11290	1.25247	0.86141	0.0365695	1.37267	-0.540007	-5.098	0.132207	-4.55799	0.672214	5.2302	0.965083	0.799838	0.992036	0.805953	0.945137	0.797124
AT1G11300	0.323184	0.342919	0.0764937	0.260016	0.0855153	-2.07894	-0.313751	-2.16446	-0.399267	1.76519	1	1	1	1	1	1
AT1G11310	30.6775	20.4594	17.4914	27.5182	-0.584419	-0.810539	-0.156796	-0.22612	0.427622	0.653742	0.843658	0.782989	0.977607	0.973052	0.903545	0.843325
AT1G11320	3.04243	2.68844	1.9625	3.78596	-0.178452	-0.632529	0.315435	-0.454078	0.493887	0.947965	0.98738	0.942169	0.974526	0.966046	0.95275	0.879081
AT1G11330	0.491192	0.0793796	0.0170985	0.115457	-2.62945	-4.84434	-2.08893	-2.2149	0.540521	2.75542	1	1	1	1	1	1
AT1G11340	0	0.167049	0.0754039	0.215271	65535	65535	65535	-1.14756	0.365888	1.51344	1	1	1	1	1	1
AT1G11350	0	1.24222	0.130466	1.16808	65535	65535	65535	-3.25118	-0.0887866	3.16239	0.00829426	1	0.00829426	0.745695	0.993822	0.760332
AT1G11360	25.0125	33.8315	27.026	28.0505	0.435715	0.111696	0.165376	-0.324019	-0.27034	0.0536791	0.900528	0.986546	0.979131	0.942253	0.958698	0.993335
AT1G11362	1.39202	0.337656	0.450199	3.52499	-2.04355	-1.62854	1.34044	0.415009	3.38399	2.96898	0.876619	0.914328	0.869833	1	0.786649	0.809186
AT1G11370	0.0807834	0.180976	0.0755232	0.405292	1.16366	-0.0971391	2.32683	-1.2608	1.16317	2.42397	1	1	1	1	1	1
AT1G11380	19.3288	16.1152	32.9103	19.9473	-0.262334	0.767789	0.0454433	1.03012	0.307777	-0.722346	0.967351	0.815279	0.994471	0.674473	0.957447	0.823137
AT1G11390	27.6665	16.6167	16.5185	25.0325	-0.735509	-0.744056	-0.144337	-0.00854712	0.591172	0.599719	0.787291	0.811016	0.98131	0.998273	0.840868	0.843718
AT1G11400	47.0301	27.4723	31.8715	31.2688	-0.775609	-0.561318	-0.588861	0.214291	0.186748	-0.027543	0.792752	0.863761	0.850624	0.973337	0.977271	0.996795
AT1G11410	1.99412	1.18581	1.73741	1.47073	-0.749882	-0.198817	-0.439221	0.551065	0.310661	-0.240404	0.907905	0.987262	0.965619	0.955415	0.979987	0.985564
AT1G11420	6.53675	13.2952	13.1585	8.42067	1.02426	1.00935	0.365362	-0.0149132	-0.6589	-0.643986	0.725411	0.753566	0.960218	0.997339	0.856017	0.871376
AT1G11430	31.4314	33.61	53.331	32.7267	0.096687	0.76277	0.0582633	0.666083	-0.0384237	-0.704506	0.988628	0.817362	0.993439	0.842334	0.995289	0.836404
AT1G11440	3.5629	2.44298	1.39379	6.68459	-0.544407	-1.35404	0.907787	-0.809629	1.45219	2.26182	0.951921	0.843658	0.852722	0.930027	0.713055	0.62391
AT1G11450	0.55214	0	0.322261	0.473825	65535	-0.776804	-0.220678	65535	65535	0.556126	1	1	1	1	1	1
AT1G11460	1.29871	1.23048	0.82304	4.4539	-0.0778615	-0.658049	1.77799	-0.580187	1.85585	2.43604	0.996199	0.968827	0.774164	0.975361	0.788222	0.705578
AT1G11470	2.53395	2.4766	1.1159	2.90985	-0.0330268	-1.18319	0.199555	-1.15016	0.232582	1.38274	0.998014	0.930402	0.991331	0.922502	0.988628	0.894423
AT1G11475	100.327	76.7173	91.4068	70.3088	-0.387094	-0.134344	-0.51294	0.25275	-0.125846	-0.378596	0.934413	0.985199	0.908527	0.964726	0.986496	0.939614
AT1G11480	65.0897	84.1998	95.145	69.7091	0.371389	0.5477	0.0989182	0.176312	-0.27247	-0.448782	0.909665	0.84389	0.986795	0.974419	0.948374	0.8859
AT1G11490	5.43711	6.42037	9.40671	9.74702	0.239816	0.790851	0.842121	0.551035	0.602305	0.0512706	0.982265	0.928869	0.870877	0.95733	0.920404	0.99642
AT1G11500	0.411722	0.529543	0.21831	1.36976	0.363079	-0.915291	1.73418	-1.27837	1.3711	2.64947	1	1	0.900135	1	0.934368	0.871919
AT1G11510	0.411511	0.445401	0.412139	0.392777	0.114174	0.00219899	-0.0672191	-0.111975	-0.181393	-0.0694181	1	1	1	1	1	1
AT1G11520	0.825827	0.7668	1.60323	0.698567	-0.106988	0.957073	-0.241441	1.06406	-0.134453	-1.19851	0.996332	0.965341	0.993124	0.960218	1	0.949532
AT1G11530	1.20137	0.36386	0.275654	1.98091	-1.72323	-2.12375	0.721481	-0.400523	2.44471	2.84523	0.970315	0.967069	0.978907	1	0.920442	0.907905
AT1G11540	4.00969	4.1575	3.76097	5.26096	0.0522256	-0.0923833	0.391837	-0.144609	0.339611	0.48422	0.996248	0.99366	0.974374	0.989553	0.977056	0.965499
AT1G11545	153.181	134.542	172.022	168.736	-0.187179	0.16736	0.139534	0.354539	0.326713	-0.0278262	0.975238	0.979299	0.983867	0.927845	0.94035	0.996117
AT1G11550	0	0	0	0	0	0	0	0	0	0	1	1	1	1	1	1
AT1G11560	0	0.436912	0.0463064	0.162361	65535	65535	65535	-3.23806	-1.42814	1.80992	1	1	1	1	1	1
AT1G11570	0.707175	2.12637	0.203109	0.485553	1.58825	-1.79981	-0.542439	-3.38807	-2.13069	1.25738	0.963783	0.948476	0.956732	0.894501	0.917844	1
AT1G11572	1.49617	2.43664	0.125478	0.825965	0.703616	-3.57577	-0.857126	-4.27939	-1.56074	2.71864	0.964726	0.843658	0.965619	0.836897	0.903708	0.900305
AT1G11580	74.2393	41.1675	27.2207	60.57	-0.850678	-1.44748	-0.293578	-0.5968	0.5571	1.1539	0.737504	0.306688	0.95328	0.847509	0.849953	0.518392
AT1G11590	0.283201	0.175869	0	0.350702	-0.687319	65535	0.308421	65535	0.995741	65535	1	1	1	1	1	1
AT1G11592	18.4875	18.0315	20.9183	23.4071	-0.0360261	0.178216	0.3404	0.214242	0.376426	0.162184	0.995787	0.979379	0.948834	0.974794	0.942169	0.98131
AT1G11593	0	0.0315186	0	0.241397	65535	0	65535	65535	2.93713	65535	1	1	1	1	1	1
AT1G11595	0	0	0	0.263263	0	0	65535	0	65535	65535	1	1	1	1	1	1
AT1G11600	0.0964819	0.887602	0	0.0156162	3.20158	65535	-2.62722	65535	-5.8288	65535	0.821405	1	1	0.00829426	0.843658	1
AT1G11608	0.225455	0.763623	0.639782	3.20469	1.76002	1.50474	3.82928	-0.255281	2.06925	2.32453	0.895697	0.928869	0.635792	0.990474	0.777827	0.773017
AT1G11610	0.354304	0.574783	0	0.437707	0.698028	65535	0.304977	65535	-0.393051	65535	0.923925	1	1	0.756432	0.987853	1
AT1G11620	0	0	0	0	0	0	0	0	0	0	1	1	1	1	1	1
AT1G11630	7.0972	8.31539	15.2622	7.40278	0.228533	1.10464	0.0608163	0.87611	-0.167717	-1.04383	0.97583	0.732917	0.99442	0.823137	0.984308	0.769412
AT1G11640	0	0	0	0	0	0	0	0	0	0	1	1	1	1	1	1
AT1G11650	106.306	98.5706	79.4594	99.8396	-0.109	-0.419939	-0.0905456	-0.310939	0.0184548	0.329394	0.984942	0.887198	0.987263	0.935534	0.996936	0.928916
AT1G11655	3.29993	0.59476	0.0555377	7.9762	-2.47206	-5.89283	1.27327	-3.42077	3.74532	7.16609	0.843658	0.843658	0.878989	1	0.733117	0.843658
AT1G11660	37.4282	27.9067	22.2024	39.6847	-0.423516	-0.753411	0.0844569	-0.329895	0.507973	0.837868	0.893044	0.756688	0.988628	0.934368	0.857949	0.708073
AT1G11670	233.232	222.923	200.671	158.307	-0.06522	-0.216937	-0.559037	-0.151717	-0.493818	-0.3421	0.992766	0.970697	0.861894	0.98023	0.875235	0.94016
AT1G11680	94.9046	114.76	125.054	125.757	0.274072	0.398005	0.406084	0.123933	0.132012	0.00807843	0.945048	0.897929	0.892964	0.983259	0.981489	0.998273
AT1G11684	2.01223	0	0.44827	3.58967	65535	-2.16636	0.835052	65535	65535	3.00141	1	1	1	1	1	1
AT1G11690	1.57853	0.163152	0.782009	2.52761	-3.27429	-1.01333	0.679192	2.26097	3.95349	1.69252	0.823137	0.954904	0.964182	0.907472	0.787842	0.882948
AT1G11700	8.13782	1.45439	1.51844	3.56386	-2.48422	-2.42205	-1.1912	0.062176	1.29303	1.23085	0.588264	0.654061	0.833426	0.996936	0.862814	0.882352
AT1G11710	2.82422	3.00088	0.428281	2.19493	0.0875344	-2.72122	-0.363674	-2.80876	-0.451208	2.35755	0.993127	0.550879	0.967333	0.527223	0.952809	0.63371
AT1G11720	6.1194	10.6358	16.8338	7.59355	0.79747	1.4599	0.311384	0.66243	-0.486086	-1.14852	0.789753	0.315836	0.963209	0.836404	0.903105	0.628915
AT1G11730	0.510085	0.661759	0.444753	0	0.375568	-0.197733	65535	-0.573301	65535	65535	0.985713	1	1	0.980795	0.074306	1
AT1G11735	0	1.6729	0	2.72467	65535	0	65535	65535	0.703736	65535	1	1	1	1	1	1
AT1G11740	2.19593	0.743699	1.15402	3.28886	-1.56204	-0.928162	0.582759	0.633877	2.1448	1.51092	0.762735	0.875744	0.932464	0.949763	0.520472	0.752956
AT1G11750	38.2246	35.1074	26.7564	40.0346	-0.122726	-0.51462	0.066747	-0.391894	0.189473	0.581367	0.986098	0.900579	0.992766	0.940412	0.977903	0.880319
AT1G11755	6.8994	7.6445	6.9192	5.36243	0.147951	0.004135	-0.363584	-0.143816	-0.511536	-0.367719	0.992797	0.999644	0.983478	0.993772	0.973467	0.986001
AT1G11760	15.9623	17.5089	30.2094	16.9319	0.133423	0.920329	0.0850758	0.786906	-0.0483473	-0.835253	0.987262	0.799502	0.991998	0.8371	0.994873	0.822948
AT1G11765	3.06527	0.470017	0.444939	0.967699	-2.70523	-2.78434	-1.66339	-0.0791045	1.04185	1.12095	0.836986	0.83446	0.869599	1	0.96561	0.962801
AT1G11770	0.500394	0.603356	0	0.895962	0.269946	65535	0.840373	65535	0.570428	65535	0.993369	1	0.985564	0.809336	0.989334	0.809803
AT1G11780	13.1598	12.3169	12.2198	10.0915	-0.0954957	-0.106912	-0.382989	-0.0114165	-0.287493	-0.276077	0.989197	0.988299	0.938386	0.998224	0.963041	0.965341
AT1G11785	0.162414	0.180881	0	0.13173	0.155363	65535	-0.302096	65535	-0.457459	65535	1	1	1	1	1	1
AT1G11790	20.1204	24.3497	13.3496	23.9854	0.275249	-0.591861	0.253503	-0.867111	-0.0217467	0.845364	0.959432	0.86084	0.965185	0.748907	0.996936	0.777539
AT1G11800	6.51154	6.25972	2.75712	8.0074	-0.0569014	-1.23983	0.298335	-1.18293	0.355237	1.53817	0.99442	0.770427	0.967117	0.790732	0.9576	0.651427
AT1G11803	0	0.0928216	0.236131	1.23305	65535	65535	65535	1.34706	3.73163	2.38457	1	1	1	1	1	1
AT1G11806	0	0.0883878	0.018108	0	65535	65535	0	-2.28722	65535	65535	1	1	1	1	1	1
AT1G11810	0	0.232979	0.0415304	0.177871	65535	65535	65535	-2.48796	-0.389364	2.09859	1	1	1	1	1	1
AT1G11820	11.1986	10.0189	6.49242	14.6244	-0.1606	-0.786493	0.385057	-0.625893	0.545657	1.17155	0.983011	0.890156	0.940638	0.920558	0.88453	0.832642
AT1G11840	162.556	180.257	125.537	147.521	0.14912	-0.372823	-0.140018	-0.521943	-0.289137	0.232805	0.977926	0.914569	0.979753	0.850624	0.943365	0.963551
AT1G11850	0.119311	0	0	0.0525745	65535	65535	-1.1823	0	65535	65535	1	1	1	1	1	1
AT1G11860	58.4172	79.721	99.7506	97.9839	0.448566	0.771931	0.74615	0.323365	0.297584	-0.0257809	0.877102	0.744234	0.758234	0.932496	0.940447	0.996363
AT1G11870	4.1392	5.76907	7.06771	6.3977	0.478988	0.771892	0.628203	0.292904	0.149215	-0.143689	0.938815	0.917146	0.89706	0.978297	0.986496	0.989965
AT1G11880	8.70653	8.70926	7.66903	4.09342	0.00045146	-0.183054	-1.08879	-0.183506	-1.08925	-0.905739	0.999674	0.98252	0.786724	0.982005	0.772335	0.842334
AT1G11890	56.8389	60.2799	64.656	53.3329	0.0847977	0.185905	-0.0918515	0.101108	-0.176649	-0.277757	0.988628	0.973772	0.988628	0.987529	0.975855	0.957509
AT1G11900	2.74517	3.57774	9.98308	4.20748	0.382155	1.86259	0.616062	1.48044	0.233908	-1.24653	0.989197	0.884019	0.981241	0.913708	0.993183	0.927447
AT1G11905	10.9895	15.5438	22.004	13.0382	0.500219	1.00164	0.246622	0.501423	-0.253597	-0.75502	0.913987	0.724034	0.972827	0.898612	0.970904	0.825684
AT1G11910	99.976	73.1737	67.6163	116.716	-0.450256	-0.564211	0.223348	-0.113955	0.673604	0.787559	0.877897	0.840682	0.966714	0.984724	0.803143	0.720362
AT1G11915	0	0.198739	0.158351	1.56358	65535	65535	65535	-0.327751	2.9759	3.30365	1	1	0.0188798	1	0.810643	0.820145
AT1G11920	2.88039	0.451264	0	4.36053	-2.67422	65535	0.59824	65535	3.27246	65535	0.739111	0.00829426	0.948859	1	0.640641	0.00829426
AT1G11925	0	0	0	0.0203842	0	0	65535	0	65535	65535	1	1	1	1	1	1
AT1G11930	17.4222	26.9801	34.3466	17.7107	0.630972	0.979244	0.023692	0.348272	-0.60728	-0.955552	0.847652	0.678283	0.996936	0.935828	0.853892	0.697289
AT1G11940	2.93728	4.99958	5.91801	5.44245	0.767329	1.01063	0.889777	0.243305	0.122447	-0.120857	0.883203	0.843658	0.860028	0.979797	0.989392	0.989838
AT1G11950	7.78804	11.492	9.41959	8.12699	0.561298	0.274405	0.0614618	-0.286893	-0.499836	-0.212943	0.859877	0.960218	0.993335	0.955061	0.894416	0.974359
AT1G11960	28.8622	34.109	24.3185	14.4019	0.240973	-0.247126	-1.00293	-0.488099	-1.2439	-0.7558	0.965175	0.964537	0.631787	0.868501	0.358135	0.778848
AT1G11970	0.51851	1.5955	0	1.1642	1.62157	65535	1.16689	65535	-0.454676	65535	1	1	1	1	1	1
AT1G11980	3.47403	2.04982	0.710016	7.63765	-0.761114	-2.29068	1.13652	-1.52957	1.89763	3.4272	0.979379	0.923908	0.95262	1	0.891895	0.851499
AT1G11990	0.115006	0.583356	0.572424	0.474304	2.34266	2.31537	2.0441	-0.0272928	-0.298566	-0.271273	1	1	1	1	1	1
AT1G12000	289.473	286.025	318.185	274.945	-0.0172877	0.13644	-0.074283	0.153728	-0.0569953	-0.210723	0.997037	0.983215	0.991105	0.98023	0.993127	0.970978
AT1G12010	0.274825	0.326779	0.0145927	1.08368	0.2498	-4.2352	1.97935	-4.485	1.72955	6.21454	1	1	0.843658	1	0.844477	0.843658
AT1G12013	1.92562	4.50514	2.55712	7.13783	1.22625	0.409195	1.89016	-0.817055	0.663913	1.48097	1	1	1	1	1	1
AT1G12015	0	0	0	7.10773	0	0	65535	0	65535	65535	1	1	1	1	1	1
AT1G12020	9.30674	21.3762	6.52479	3.29664	1.19966	-0.512345	-1.49728	-1.712	-2.69694	-0.984932	0.684444	0.946108	0.760801	0.532979	0.32736	0.883709
AT1G12030	2.97912	0.956619	0.902908	0.858035	-1.63887	-1.72223	-1.79578	-0.0833659	-0.156908	-0.0735423	0.840868	0.843658	0.832642	0.996403	0.993335	0.996936
AT1G12040	105.926	54.6451	21.6783	178.49	-0.954891	-2.28873	0.752785	-1.33384	1.70768	3.04151	0.747683	0.0704803	0.831223	0.524518	0.16983	0.0141231
AT1G12050	21.8691	36.4918	33.7405	19.7108	0.73868	0.62559	-0.149905	-0.11309	-0.888585	-0.775495	0.787842	0.83404	0.982481	0.984942	0.706702	0.77771
AT1G12060	6.30845	7.78622	6.0087	3.59811	0.303638	-0.0702321	-0.810046	-0.37387	-1.11368	-0.739814	0.978626	0.995289	0.920205	0.973337	0.84646	0.934522
AT1G12064	0.341885	0	0.0422077	0	65535	-3.01793	65535	65535	0	65535	1	1	1	1	1	1
AT1G12070	1.95354	4.83426	1.63556	3.10558	1.3072	-0.256307	0.668772	-1.56351	-0.638432	0.925079	0.867167	0.988628	0.962801	0.84675	0.956732	0.940447
AT1G12080	85.5224	75.4011	173.43	100.63	-0.181717	1.01998	0.234684	1.2017	0.416402	-0.785298	0.982013	0.612851	0.969294	0.668393	0.939077	0.778215
AT1G12090	494.33	365.796	62.1164	1118.63	-0.434433	-2.99243	1.17819	-2.55799	1.61262	4.17062	0.901306	0.00829426	0.701166	0.0375289	0.472234	0.00829426
AT1G12100	0.266752	0	0	0.90662	65535	65535	1.765	0	65535	65535	1	1	1	1	1	1
AT1G12110	53.6883	22.8851	41.6028	34.5023	-1.2302	-0.367927	-0.637916	0.862271	0.592283	-0.269988	0.384253	0.941289	0.843658	0.759461	0.846764	0.966354
AT1G12120	36.3453	51.1088	51.2352	40.0006	0.491802	0.495368	0.138252	0.00356561	-0.35355	-0.357116	0.858897	0.86819	0.981481	0.999059	0.917063	0.922814
AT1G12130	0.203334	10.9018	13.461	0.676992	5.74458	6.0488	1.73529	0.304218	-4.00929	-4.31351	0.669041	0.662803	0.923858	0.964726	0.482966	0.428335
AT1G12140	16.1677	40.2615	40.9226	17.6532	1.31629	1.33978	0.126817	0.0234954	-1.18947	-1.21296	0.634151	0.646643	0.990552	0.996936	0.745097	0.748569
AT1G12150	14.6905	6.28143	9.67911	28.3369	-1.22572	-0.601935	0.947801	0.623781	2.17352	1.54974	0.904752	0.970315	0.910109	0.971482	0.747513	0.843658
AT1G12160	8.64449	19.3539	17.2847	12.9524	1.16277	0.999645	0.58337	-0.163125	-0.5794	-0.416275	0.572848	0.739	0.875744	0.981026	0.85539	0.930096
AT1G12170	0.110837	0.0225979	0	0.606117	-2.29417	65535	2.45116	65535	4.74533	65535	1	1	1	1	1	1
AT1G12180	0	0	0	0.432239	0	0	65535	0	65535	65535	1	1	1	1	1	1
AT1G12190	1.26538	0.311148	0.85996	2.88151	-2.0239	-0.557228	1.18725	1.46667	3.21115	1.74448	0.84389	0.978687	0.876001	0.922508	0.647201	0.842334
AT1G12200	1.03483	0.591733	0.473807	0.676866	-0.806376	-1.12702	-0.612453	-0.320648	0.193923	0.514571	0.960237	0.928806	0.968685	1	0.992766	0.979466
AT1G12210	1.66164	0.589863	0.340804	2.156	-1.49415	-2.28559	0.375751	-0.791437	1.86991	2.66134	0.810119	0.727432	0.969649	0.953223	0.697113	0.642738
AT1G12211	0	0	0	0	0	0	0	0	0	0	1	1	1	1	1	1
AT1G12220	1.0509	0.270916	0.0723242	0.592141	-1.9557	-3.861	-0.827607	-1.90529	1.1281	3.03339	0.941104	0.750378	0.973561	1	0.971065	0.819823
AT1G12230	90.2132	93.23	87.6925	95.2594	0.0474547	-0.0408862	0.0785224	-0.0883409	0.0310677	0.119409	0.993374	0.993972	0.989197	0.988028	0.995289	0.983867
AT1G12240,AT1G12244	83.1323	64.2888	61.1697	82.7896	-0.370841	-0.442592	-0.00595867	-0.0717512	0.364882	0.436633	0.934704	0.908949	0.998981	0.991737	0.946109	0.928012
AT1G12250	1.33617	2.34615	2.10694	5.52921	0.812188	0.657042	2.04897	-0.155146	1.23678	1.39192	0.961628	0.981933	0.843658	0.993374	0.836404	0.865512
AT1G12260	2.29533	1.05595	0.512984	1.18896	-1.12015	-2.16171	-0.949004	-1.04156	0.171151	1.21271	0.884601	0.795265	0.907782	0.938815	0.991892	0.912911
AT1G12270	62.7699	73.6596	81.13	60.5624	0.2308	0.370163	-0.0516519	0.139362	-0.282452	-0.421814	0.964453	0.920494	0.993335	0.980795	0.948476	0.904689
AT1G12280	0.405301	1.08221	1.42046	0.863718	1.41692	1.80929	1.09157	0.39237	-0.325352	-0.717721	0.835586	0.759591	0.884683	0.972571	0.978687	0.935
AT1G12290	2.97527	20.0974	1.05553	15.132	2.75592	-1.49506	2.34651	-4.25097	-0.409403	3.84157	0.832642	0.906374	0.874987	0.723989	0.989547	0.834347
AT1G12300	1.6111	1.23109	0.0787708	0.97548	-0.388101	-4.35424	-0.723858	-3.96614	-0.335757	3.63038	0.969197	0.708403	0.922642	0.730556	0.978907	0.758399
AT1G12310	169.085	139.773	180.889	191.99	-0.274665	0.0973581	0.183284	0.372023	0.457949	0.085926	0.948387	0.986546	0.972064	0.910088	0.874315	0.988507
AT1G12320	6.13972	19.5148	20.6106	2.13361	1.66832	1.74714	-1.52488	0.0788165	-3.1932	-3.27202	0.601785	0.563407	0.80027	0.992175	0.209785	0.194564
AT1G12330	0.178522	1.38955	5.17129	1.70436	2.96045	4.85635	3.25505	1.8959	0.294607	-1.6013	0.700985	0.451463	0.649593	0.62683	0.982005	0.69026
AT1G12340	0	0.258092	0.217252	1.26793	65535	65535	65535	-0.248517	2.29652	2.54503	1	1	0.0468451	1	0.843658	0.843658
AT1G12350	14.3331	20.1721	18.2478	20.1265	0.493015	0.348378	0.489751	-0.144637	-0.00326433	0.141373	0.895541	0.946575	0.898153	0.983643	0.999059	0.984519
AT1G12360	49.3381	43.1508	60.3114	49.1745	-0.193313	0.289728	-0.00479295	0.483042	0.18852	-0.294521	0.976319	0.957155	0.999059	0.888116	0.97742	0.95563
AT1G12370	21.398	26.9986	14.376	24.1301	0.335411	-0.573813	0.173358	-0.909224	-0.162053	0.747171	0.978152	0.968874	0.990179	0.908527	0.988628	0.944179
AT1G12380	2.3259	9.12364	8.3401	3.77678	1.97182	1.84228	0.699366	-0.129545	-1.27245	-1.14291	0.33341	0.413853	0.887206	0.986496	0.540398	0.696033
AT1G12390	27.4271	18.4019	28.1864	27.147	-0.575746	0.0393985	-0.0148068	0.615144	0.560939	-0.0542052	0.871908	0.995289	0.997525	0.864216	0.87747	0.993781
AT1G12400	8.6705	5.69567	10.1806	9.66099	-0.606249	0.231638	0.156056	0.837886	0.762305	-0.0755815	0.944092	0.984571	0.988628	0.900709	0.91069	0.99442
AT1G12410	42.242	34.0982	57.5844	39.5556	-0.308983	0.447	-0.0947974	0.755983	0.214186	-0.541798	0.946894	0.890373	0.988628	0.772784	0.970978	0.862886
AT1G12411	0	2.30629	0	6.42719	65535	0	65535	65535	1.47862	65535	1	1	0.639689	1	0.96044	0.639689
AT1G12420	13.2955	23.197	31.322	24.2963	0.803003	1.23624	0.869805	0.43324	0.0668018	-0.366438	0.804681	0.476354	0.775089	0.903545	0.99263	0.928869
AT1G12423	1.83984	3.05403	2.60747	18.7151	0.731134	0.503069	3.34655	-0.228065	2.61542	2.84348	1	1	0.904907	1	0.923101	0.917435
AT1G12430	0.96445	5.74397	3.24902	2.15679	2.57427	1.75223	1.16111	-0.822044	-1.41316	-0.591117	0.22337	0.593518	0.819156	0.840548	0.564545	0.918815
AT1G12440	32.1791	26.6823	28.4539	28.7157	-0.270241	-0.177498	-0.164286	0.0927433	0.105955	0.0132121	0.964768	0.979299	0.980896	0.989392	0.988299	0.998123
AT1G12450	23.98	11.0112	13.9496	22.6017	-1.12286	-0.781606	-0.0853976	0.341254	1.03746	0.696209	0.6315	0.822888	0.990179	0.959201	0.707301	0.844477
AT1G12451	5.52831	7.8376	2.34447	24.9341	0.503573	-1.23758	2.17321	-1.74115	1.66964	3.41079	0.984519	0.959765	0.843658	0.943603	0.896589	0.843658
AT1G12460	2.3655	3.61704	3.01157	3.56479	0.612662	0.348369	0.591672	-0.264294	-0.0209904	0.243303	0.89603	0.968639	0.901576	0.975238	0.997081	0.978578
AT1G12470	28.6411	24.6561	38.3633	29.1926	-0.216145	0.421637	0.0275124	0.637782	0.243658	-0.394125	0.969175	0.898891	0.996248	0.819851	0.962116	0.909279
AT1G12480	1.53724	3.20236	1.03516	5.82895	1.05879	-0.570488	1.92289	-1.62928	0.864102	2.49338	0.96973	0.989458	0.920401	0.957509	0.969197	0.920266
AT1G12490	0	0.0245377	0	0.0466374	65535	0	65535	65535	0.926485	65535	1	1	1	1	1	1
AT1G12500	25.7226	29.5585	36.5051	25.9464	0.200536	0.505061	0.0125009	0.304525	-0.188036	-0.49256	0.972064	0.874558	0.997846	0.947031	0.974135	0.87561
AT1G12510	0	0	0	0	0	0	0	0	0	0	1	1	1	1	1	1
AT1G12520	51.0259	41.4534	28.4047	46.465	-0.29974	-0.8451	-0.135086	-0.54536	0.164653	0.710014	0.948197	0.720362	0.982675	0.861907	0.979299	0.812609
AT1G12530	32.8601	29.7333	48.0407	53.571	-0.144256	0.547921	0.705117	0.692177	0.849373	0.157196	0.984724	0.878722	0.83446	0.840548	0.765901	0.981026
AT1G12540	0.295468	0.332877	0.0418287	0.277725	0.17199	-2.82043	-0.0893412	-2.99242	-0.261331	2.73109	1	1	1	1	1	1
AT1G12550	13.9992	8.6259	2.96533	21.2847	-0.698599	-2.23908	0.60447	-1.54048	1.30307	2.84355	0.868483	0.373475	0.878197	0.69825	0.587546	0.175643
AT1G12560	93.044	48.3669	61.0086	194.692	-0.943895	-0.6089	1.06521	0.334994	2.0091	1.67411	0.697542	0.893091	0.590962	0.964453	0.0525052	0.459628
AT1G12570	0.113409	0.00412154	0.0211133	0.187367	-4.78221	-2.42531	0.724328	2.3569	5.50654	3.14964	1	1	1	1	1	1
AT1G12580	40.0228	35.9758	34.6761	41.3408	-0.153796	-0.206881	0.046743	-0.0530853	0.200539	0.253624	0.978082	0.968848	0.993489	0.993209	0.969385	0.95734
AT1G12590	0	0	0	0	0	0	0	0	0	0	1	1	1	1	1	1
AT1G12600	13.4221	10.6613	23.2436	7.96676	-0.332225	0.792226	-0.752545	1.12445	-0.42032	-1.54477	0.965683	0.857151	0.863856	0.711493	0.942169	0.468551
AT1G12610	14.5446	9.04497	15.5066	5.27579	-0.685295	0.0924012	-1.46302	0.777696	-0.777729	-1.55542	0.867561	0.99206	0.621113	0.854865	0.869782	0.615156
AT1G12620	1.92335	1.59712	6.47247	2.32466	-0.268149	1.75069	0.273396	2.01884	0.541545	-1.4773	0.98023	0.53549	0.978907	0.459628	0.946137	0.65437
AT1G12630	0.394095	1.1021	0	1.60593	1.48364	65535	2.0268	65535	0.543156	65535	0.950697	1	0.893289	0.270697	0.981738	0.0704803
AT1G12640	62.103	37.4579	89.0762	59.1307	-0.729394	0.520377	-0.0707571	1.24977	0.658637	-0.591134	0.763957	0.85533	0.991081	0.318485	0.812699	0.841761
AT1G12650	39.2246	38.7032	27.8134	31.2785	-0.0193051	-0.495978	-0.326588	-0.476673	-0.307283	0.169391	0.99696	0.893666	0.950697	0.887855	0.949324	0.979379
AT1G12660	0.490002	0	0	1.93116	65535	65535	1.97861	0	65535	65535	1	1	0.90393	1	0.133221	0.133221
AT1G12663	0.414111	0.10245	0.10987	0.825497	-2.0151	-1.91423	0.995244	0.100875	3.01035	2.90947	1	1	1	1	1	1
AT1G12665	0.364403	0	0.11161	0.422895	65535	-1.70707	0.214765	65535	65535	1.92183	1	1	1	1	1	1
AT1G12667	0.948092	1.0882	0.321211	4.63948	0.198847	-1.5615	2.29087	-1.76035	2.09202	3.85237	1	1	0.845842	1	0.84389	0.842464
AT1G12669	1.00576	0.357942	0.366905	3.82461	-1.49049	-1.45481	1.92702	0.0356811	3.41752	3.38183	1	1	0.886385	1	0.843658	0.811788
AT1G12670	1.40942	0.283028	0.744873	1.20599	-2.31609	-0.920036	-0.224883	1.39605	2.0912	0.695153	1	1	1	1	1	1
AT1G12672	0.286345	0.0778681	0.081653	0.491803	-1.87865	-1.81018	0.780327	0.0684733	2.65898	2.5905	1	1	1	1	1	1
AT1G12680	11.5464	8.91208	11.2579	15.9503	-0.373607	-0.0365053	0.466138	0.337102	0.839746	0.502644	0.943595	0.995745	0.901386	0.955866	0.782074	0.897894
AT1G12700	0.608103	1.285	0.112173	1.60998	1.07938	-2.4386	1.40466	-3.51797	0.325282	3.84325	0.886701	0.842334	0.831375	0.753829	0.976772	0.727709
AT1G12710	4.40752	5.60962	7.5717	3.88027	0.347935	0.78065	-0.183812	0.432716	-0.531747	-0.964462	0.969197	0.883368	0.986795	0.955874	0.940098	0.846674
AT1G12720	0	0	0	0	0	0	0	0	0	0	1	1	1	1	1	1
AT1G12725	0	0	0	0	0	0	0	0	0	0	1	1	1	1	1	1
AT1G12730	3.51751	4.38086	8.18481	3.26198	0.316658	1.21839	-0.108808	0.901734	-0.425467	-1.3272	0.972371	0.84389	0.992122	0.896193	0.957235	0.841045
AT1G12740	251.747	118.644	238.365	115.899	-1.08533	-0.0788038	-1.1191	1.00653	-0.0337656	-1.0403	0.668088	0.991514	0.684394	0.609834	0.995656	0.649752
AT1G12750	6.40054	1.6469	1.64411	10.6479	-1.95844	-1.96089	0.734299	-0.00244698	2.69274	2.69519	0.539544	0.884683	0.860028	0.996899	0.204235	0.86406
AT1G12760	60.3802	32.148	29.1565	38.3861	-0.909349	-1.05026	-0.653493	-0.140909	0.255856	0.396765	0.681614	0.627509	0.836404	0.982692	0.958156	0.920404
AT1G12770	15.386	8.91704	3.94748	17.0541	-0.786981	-1.96262	0.148501	-1.17564	0.935482	2.11112	0.812609	0.339341	0.982907	0.752762	0.731713	0.262057
AT1G12775	1.25227	2.0109	0.913675	2.89445	0.683297	-0.454789	1.20875	-1.13809	0.525451	1.66354	0.977086	0.988301	0.942572	0.9456	0.97468	0.88611
AT1G12780	35.9273	14.3313	16.0575	12.4317	-1.32591	-1.16183	-1.53106	0.164081	-0.205147	-0.369228	0.62184	0.742557	0.566296	0.984924	0.98131	0.961024
AT1G12790	2.28359	3.20541	2.32708	2.01664	0.489207	0.0272177	-0.179347	-0.461989	-0.668554	-0.206565	0.962927	0.997825	0.988628	0.967917	0.940584	0.988412
AT1G12800	6.15262	14.2719	6.09826	12.5753	1.2139	-0.0128032	1.03132	-1.22671	-0.182586	1.04412	0.575887	0.998273	0.709684	0.570964	0.978297	0.709684
AT1G12805	0.196945	1.42594	5.8557	0.467106	2.85604	4.89398	1.24596	2.03793	-1.61009	-3.64802	0.851267	0.823137	1	0.797318	0.875284	0.621262
AT1G12810	33.3298	35.1711	29.7371	28.4696	0.0775753	-0.164549	-0.227393	-0.242124	-0.304968	-0.0628435	0.99442	0.989005	0.984767	0.985264	0.979541	0.995701
AT1G12820	16.4186	28.0871	30.1104	22.5117	0.774577	0.87493	0.455344	0.100352	-0.319234	-0.419586	0.832642	0.786202	0.921163	0.988126	0.951382	0.916325
AT1G12830	33.1635	26.7702	12.8936	25.5474	-0.308968	-1.36294	-0.37642	-1.05397	-0.0674526	0.986521	0.95885	0.487758	0.945048	0.704798	0.993127	0.763519
AT1G12840	329.335	230.156	417.38	296.16	-0.516942	0.341806	-0.153178	0.858748	0.363764	-0.494984	0.86009	0.937133	0.981481	0.698124	0.928012	0.884683
AT1G12845	14.8216	5.72323	3.46808	23.3275	-1.3728	-2.09549	0.654327	-0.722692	2.02713	2.74982	0.788598	0.698748	0.909665	0.948981	0.513867	0.520195
AT1G12850	27.7743	36.1564	58.9013	33.367	0.380498	1.08455	0.264672	0.70405	-0.115826	-0.819876	0.920078	0.46618	0.956663	0.793809	0.98528	0.697289
AT1G12855	0.355388	0.333439	0	0.186214	-0.0919708	65535	-0.932437	65535	-0.840466	65535	1	1	1	1	1	1
AT1G12860	4.91524	23.8765	37.3596	5.57278	2.28026	2.92614	0.181133	0.645885	-2.09912	-2.74501	0.0849321	0.0188798	0.984231	0.823571	0.107164	0.0188798
AT1G12870	1.63687	1.12734	1.36724	7.31884	-0.53802	-0.25968	2.16067	0.27834	2.69869	2.42035	0.970835	0.988628	0.597395	0.988628	0.524269	0.678767
AT1G12880	4.79565	1.18519	1.30387	5.24802	-2.01661	-1.87892	0.130047	0.137688	2.14666	2.00897	0.729819	0.799126	0.991737	0.993401	0.66038	0.756688
AT1G12890	0.224793	0	0	0.369735	65535	65535	0.717893	0	65535	65535	1	1	1	1	1	1
AT1G12900	0.871272	0.250325	0.617941	78.3758	-1.79932	-0.495654	6.49114	1.30366	8.29046	6.9868	0.907472	0.982926	0.0271289	0.96454	0.785298	0.403036
AT1G12910	37.422	40.3078	59.4544	32.3375	0.107172	0.667896	-0.210683	0.560724	-0.317854	-0.878578	0.986546	0.813776	0.972371	0.843658	0.943999	0.704209
AT1G12920	124.054	127.249	121.965	126.963	0.0366879	-0.0245095	0.0334327	-0.0611973	-0.00325512	0.0579422	0.994471	0.99642	0.995289	0.991514	0.999059	0.992036
AT1G12930	6.11417	11.5931	19.0376	10.4321	0.923037	1.63862	0.770794	0.715583	-0.152244	-0.867826	0.734166	0.214686	0.826138	0.808196	0.981926	0.750378
AT1G12935	0	0	0	0	0	0	0	0	0	0	1	1	1	1	1	1
AT1G12938	5.63567	5.50736	9.06045	40.0563	-0.0332247	0.684996	2.82937	0.718221	2.8626	2.14437	0.994471	0.979379	0.796636	0.979657	0.820145	0.84663
AT1G12940	0	0	0	0	0	0	0	0	0	0	1	1	1	1	1	1
AT1G12950	29.7538	11.5467	3.59829	41.6789	-1.3656	-3.04769	0.486243	-1.68209	1.85184	3.53394	0.393662	0.0497966	0.893734	0.517378	0.110439	0.0229974
AT1G12960	0	0	0	0	0	0	0	0	0	0	1	1	1	1	1	1
AT1G12970	9.63049	7.88967	10.8237	10.4946	-0.287644	0.16852	0.123965	0.456164	0.411609	-0.0445553	0.968705	0.98406	0.988022	0.932464	0.940447	0.995289
AT1G12980	0.110978	0.342773	0.193803	1.17954	1.62698	0.804319	3.40988	-0.822664	1.7829	2.60556	1	1	0.814965	1	0.868483	0.840772
AT1G12990	32.794	26.5279	23.9418	32.0777	-0.305923	-0.453901	-0.0318617	-0.147978	0.274061	0.422039	0.943777	0.904468	0.995525	0.982005	0.954278	0.916954
AT1G13000	27.9927	23.159	38.8043	17.5395	-0.273481	0.471165	-0.67444	0.744646	-0.400959	-1.14561	0.964829	0.905933	0.843658	0.794375	0.920462	0.517378
AT1G13010	0	0	0	0	0	0	0	0	0	0	1	1	1	1	1	1
AT1G13020	10.4951	13.0856	12.2407	17.3232	0.318264	0.22197	0.722989	-0.0962943	0.404725	0.501019	0.948197	0.970092	0.811788	0.988628	0.915789	0.876489
AT1G13030	11.9105	9.66079	10.8436	10.6418	-0.302017	-0.135391	-0.162485	0.166625	0.139532	-0.0270939	0.955752	0.984924	0.982675	0.9809	0.985264	0.996936
AT1G13040	3.47487	4.94725	2.14814	6.14848	0.50967	-0.693869	0.823272	-1.20354	0.313602	1.51714	0.942253	0.92135	0.856017	0.821046	0.968874	0.706702
AT1G13050	3.43028	3.3473	1.67906	4.36211	-0.0353289	-1.03067	0.346699	-0.995341	0.382028	1.37737	0.996936	0.926956	0.973842	0.930027	0.970315	0.880036
AT1G13060	179.756	170.029	187.602	176.641	-0.0802564	0.0616406	-0.0252181	0.141897	0.0550383	-0.0868587	0.988628	0.991737	0.996248	0.979417	0.992733	0.988301
AT1G13070	0.693481	0.784982	0.206962	1.44123	0.178803	-1.74449	1.05537	-1.9233	0.876569	2.79986	0.992175	0.894804	0.90603	0.874315	0.930027	0.796352
AT1G13080	2.11834	6.30821	0.678697	4.96003	1.5743	-1.64209	1.22742	-3.21639	-0.346882	2.86951	0.697542	0.877073	0.812609	0.773017	0.964829	0.794082
AT1G13090	0.576763	0.512577	0.250726	1.53839	-0.17021	-1.20187	1.41537	-1.03166	1.58558	2.61724	1	1	0.856508	1	0.823571	0.795678
AT1G13100	2.34451	0.900967	0.909846	4.52166	-1.37974	-1.36559	0.947563	0.0141479	2.32731	2.31316	0.843658	0.847944	0.853447	0.999059	0.58918	0.655586
AT1G13110	10.7704	4.58518	2.69189	7.59818	-1.23202	-2.00038	-0.503341	-0.768359	0.728676	1.49703	0.652357	0.487301	0.920152	0.894119	0.870135	0.717358
AT1G13120	10.1939	16.5171	18.9433	12.8279	0.696259	0.893983	0.331579	0.197724	-0.36468	-0.562404	0.812609	0.720276	0.946268	0.973052	0.930505	0.863761
AT1G13130	0.0228857	0	0	0	65535	65535	65535	0	0	0	1	1	1	1	1	1
AT1G13140	0.352181	0.730911	0.180597	0.988359	1.05338	-0.96354	1.48872	-2.01692	0.43534	2.45226	0.97156	1	0.92133	0.852334	0.982983	0.680228
AT1G13145	11.3677	8.1078	9.30126	6.84754	-0.48756	-0.289443	-0.731284	0.198117	-0.243724	-0.441841	0.965341	0.982456	0.93865	0.987774	0.985264	0.969377
AT1G13150	0.166125	0.0534408	0.0962254	0.0112676	-1.63626	-0.787784	-3.88203	0.848476	-2.24577	-3.09424	1	1	1	1	1	1
AT1G13160	38.7181	30.3783	23.6579	37.2708	-0.349969	-0.710683	-0.0549619	-0.360714	0.295007	0.655721	0.955291	0.866549	0.994179	0.962747	0.967069	0.888867
AT1G13170	13.6058	20.7231	24.7708	17.5834	0.607021	0.864421	0.369997	0.2574	-0.237024	-0.494424	0.928869	0.860567	0.970315	0.976704	0.981369	0.942196
AT1G13180	15.8413	14.2172	16.5174	15.0633	-0.156051	0.0602971	-0.0726471	0.216348	0.0834038	-0.132944	0.981401	0.993335	0.991696	0.97163	0.989553	0.98519
AT1G13190	19.9773	15.9716	12.7313	18.0259	-0.322856	-0.64998	-0.14829	-0.327123	0.174566	0.501689	0.96973	0.932996	0.987774	0.970985	0.98331	0.940638
AT1G13195	48.0041	18.8387	30.5139	24.1352	-1.34946	-0.65369	-0.992019	0.695768	0.35744	-0.338329	0.810332	0.946755	0.851454	0.94116	0.971443	0.976704
AT1G13200	1.2581	0.614541	0	0.644861	-1.03366	65535	-0.964182	65535	0.0694785	65535	0.93865	0.00829426	0.931889	1	0.996936	0.0603698
AT1G13210	45.5419	27.4691	27.2376	51.848	-0.729386	-0.741596	0.187094	-0.0122107	0.91648	0.928691	0.769879	0.761014	0.977412	0.997609	0.681744	0.678913
AT1G13220	26.3312	20.5931	40.2769	23.5732	-0.35461	0.613179	-0.159624	0.967789	0.194985	-0.772804	0.943551	0.860028	0.982265	0.720966	0.977793	0.832642
AT1G13230	0	0	0	0.303368	0	0	65535	0	65535	65535	1	1	1	1	1	1
AT1G13240	0	0	0	0	0	0	0	0	0	0	1	1	1	1	1	1
AT1G13245	13.1059	5.72298	3.46907	24.3437	-1.19538	-1.9176	0.893329	-0.722218	2.08871	2.81093	0.84129	0.747481	0.847779	0.951096	0.515469	0.509213
AT1G13250	2.66526	2.32027	0.353778	4.81228	-0.199983	-2.91336	0.852443	-2.71338	1.05243	3.7658	0.986496	0.771572	0.871179	0.789797	0.84215	0.701086
AT1G13260	24.2003	36.511	28.8132	29.7888	0.593305	0.251701	0.299742	-0.341604	-0.293564	0.0480406	0.854632	0.965117	0.955016	0.940447	0.955874	0.99392
AT1G13270	3.56564	1.82704	6.68403	5.2014	-0.964656	0.906558	0.54474	1.87121	1.5094	-0.361818	0.874315	0.871027	0.948374	0.633943	0.773017	0.972212
AT1G13280	40.6	163.185	124.348	58.2212	2.00695	1.61483	0.520063	-0.392118	-1.48689	-1.09477	0.00829426	0.0704803	0.861803	0.896589	0.0953893	0.396786
AT1G13290	0	0.557726	0.112116	1.24089	65535	65535	65535	-2.31456	1.15375	3.46831	1	1	0.00829426	1	0.928012	0.825463
AT1G13300	12.8555	13.9065	20.3326	22.1532	0.113379	0.661415	0.785132	0.548035	0.671753	0.123718	0.988628	0.856859	0.832642	0.892191	0.851454	0.987222
AT1G13310	2.50001	2.52626	2.2764	1.55836	0.0150724	-0.135175	-0.681901	-0.150247	-0.696973	-0.546726	0.998349	0.992175	0.948197	0.990858	0.94016	0.965683
AT1G13320	51.0504	56.4329	66.1293	54.4597	0.144614	0.373367	0.0932663	0.228754	-0.0513473	-0.280101	0.979379	0.911372	0.987262	0.96135	0.993072	0.944092
AT1G13330	6.53283	3.10672	12.5731	4.50568	-1.07232	0.944561	-0.535963	2.01688	0.536352	-1.48052	0.871919	0.921536	0.964736	0.809151	0.968848	0.870037
AT1G13340	2.25636	1.40656	0.0245085	2.26654	-0.681829	-6.52457	0.00649722	-5.84274	0.688326	6.53107	0.970952	0.84548	0.999194	0.843658	0.967117	0.845659
AT1G13350	17.7785	16.0149	15.6436	18.2186	-0.150721	-0.18456	0.0352821	-0.0338399	0.186003	0.219843	0.981026	0.975361	0.995542	0.995289	0.974665	0.969404
AT1G13360	44.5321	22.5543	24.1087	24.2868	-0.98144	-0.885293	-0.874673	0.096147	0.106767	0.0106202	0.686626	0.77577	0.754296	0.990128	0.988628	0.998273
AT1G13370	2.69104	1.91843	1.14924	0.33391	-0.488237	-1.22748	-3.01063	-0.739242	-2.52239	-1.78315	0.973435	0.908532	0.772335	0.965175	0.826401	0.902477
AT1G13380	39.9051	55.9781	54.1886	33.2607	0.488289	0.441416	-0.262753	-0.0468733	-0.751042	-0.704169	0.892088	0.915672	0.969197	0.99442	0.823571	0.842778
AT1G13390	43.5664	24.1663	18.9767	37.1423	-0.850221	-1.19899	-0.23015	-0.348767	0.620071	0.968838	0.794082	0.625471	0.97156	0.955005	0.854428	0.752162
AT1G13400	0	0.0779461	0.0302867	0.284982	65535	65535	65535	-1.36379	1.87032	3.23412	1	1	1	1	1	1
AT1G13410	1.59029	3.15017	0.304728	3.14831	0.986139	-2.3837	0.985288	-3.36984	-0.000851736	3.36899	0.865307	0.784985	0.872762	0.615702	0.999644	0.607326
AT1G13420	307.052	107.879	53.0335	225.953	-1.50908	-2.53351	-0.442461	-1.02443	1.06662	2.09105	0.352874	0.0271289	0.921425	0.722016	0.586924	0.100459
AT1G13430	16.209	17.1474	5.55423	9.50677	0.0811942	-1.54514	-0.76977	-1.62633	-0.850964	0.775369	0.993127	0.581039	0.853892	0.479796	0.826883	0.868263
AT1G13440	437.767	489.577	333.004	534.127	0.161372	-0.394626	0.28702	-0.555999	0.125648	0.681647	0.979299	0.92102	0.955438	0.858897	0.984724	0.833623
AT1G13448	0.312282	0.0241645	0.176386	0.785253	-3.69189	-0.824112	1.33031	2.86778	5.0222	2.15442	1	1	0.974913	1	0.930027	0.966157
AT1G13450	18.9159	19.7394	27.2778	17.3732	0.0614771	0.528132	-0.122731	0.466654	-0.184208	-0.650863	0.993335	0.870989	0.986001	0.902242	0.977903	0.838502
AT1G13460	17.1735	14.9299	14.357	18.6723	-0.201984	-0.258436	0.120714	-0.0564521	0.322698	0.37915	0.974243	0.966485	0.98532	0.993847	0.948387	0.935793
AT1G13470	1.34464	1.04066	0.164892	1.92582	-0.369716	-3.02763	0.518252	-2.65791	0.887968	3.54588	0.982675	0.766919	0.973052	0.81799	0.945006	0.731442
AT1G13480	8.80016	6.63222	6.91256	0.846328	-0.408038	-0.348309	-3.37824	0.059729	-2.9702	-3.02993	0.95885	0.970978	0.33015	0.994755	0.426581	0.415177
AT1G13485	0	2.26502	0.626107	1.33094	65535	65535	65535	-1.85504	-0.767085	1.08796	1	1	1	1	1	1
AT1G13490	0.0474162	0.24242	0.476235	0.980931	2.35406	3.32822	4.3707	0.974166	2.01664	1.04248	1	1	0.84338	1	0.866959	0.962526
AT1G13500,AT1G13510	5.7223	4.19216	4.18722	5.57207	-0.448901	-0.450602	-0.0383815	-0.00170109	0.410519	0.41222	0.964453	0.974794	0.997203	0.999649	0.9746	0.984149
AT1G13520	1.83709	2.51755	7.80644	4.16365	0.4546	2.08724	1.18042	1.63264	0.725825	-0.906816	0.969197	0.527223	0.843365	0.681861	0.918815	0.85515
AT1G13530	9.46723	20.7372	23.5293	16.3611	1.13121	1.31344	0.789256	0.182234	-0.341954	-0.524188	0.676936	0.570878	0.842334	0.978687	0.947659	0.89513
AT1G13540	1.63282	2.64814	1.032	2.8396	0.697615	-0.661915	0.798321	-1.35953	0.100706	1.46024	0.942118	0.966585	0.934195	0.855061	0.993437	0.85391
AT1G13550	0.684452	0.901294	0.0120261	0.560207	0.397049	-5.8307	-0.28899	-6.22775	-0.686039	5.54171	0.979657	0.843658	0.987868	0.843658	0.964829	1
AT1G13560	69.7819	64.1733	65.9262	63.5154	-0.120879	-0.0820015	-0.135747	0.0388778	-0.014868	-0.0537458	0.984618	0.98891	0.98252	0.994471	0.997203	0.993335
AT1G13570	15.4657	18.0386	12.5156	16.5028	0.22201	-0.305345	0.0936349	-0.527355	-0.128375	0.39898	0.970978	0.96044	0.988628	0.885322	0.984924	0.932578
AT1G13580	20.5187	22.1699	22.5685	27.8879	0.111663	0.13737	0.4427	0.0257073	0.331037	0.30533	0.987774	0.984571	0.910943	0.996795	0.945021	0.951382
AT1G13590	100.341	59.4769	108.713	101.934	-0.754512	0.115615	0.022721	0.870127	0.777234	-0.0928938	0.843658	0.98811	0.99696	0.787365	0.832642	0.9893
AT1G13600	1.35177	1.76156	0.453317	4.21235	0.382007	-1.57626	1.63978	-1.95826	1.25777	3.21604	0.98558	0.927686	0.845155	0.880772	0.881904	0.780856
AT1G13605	0.972117	0.628985	0.545419	3.39979	-0.628104	-0.833765	1.80624	-0.205661	2.43435	2.64001	0.982656	0.980589	0.878285	1	0.819851	0.843658
AT1G13607	2.0141	1.76434	1.0193	8.44182	-0.191008	-0.982561	2.06742	-0.791553	2.25843	3.04998	0.994418	0.976187	0.853447	0.97656	0.816858	0.812699
AT1G13608	5.99761	4.17051	5.55936	15.5075	-0.524163	-0.109469	1.37051	0.414694	1.89467	1.47998	0.984724	0.996795	0.915282	0.988628	0.85455	0.910516
AT1G13609	0	1.03479	0.295193	1.91183	65535	65535	65535	-1.8096	0.885621	2.69522	0.750204	1	0.755916	0.920911	0.968049	0.930833
AT1G13610	0.513212	1.1534	0.378215	2.8141	1.16827	-0.440347	2.45505	-1.60862	1.28678	2.89539	0.966714	1	0.936155	0.948476	0.969404	0.948896
AT1G13620	65.0773	358.43	258.518	21.077	2.46147	1.99004	-1.62649	-0.47143	-4.08795	-3.61652	0.123317	0.29007	0.680146	0.875744	0.0141231	0.0342382
AT1G13630	0.953889	1.56768	3.22064	0.980447	0.716739	1.75545	0.039618	1.03871	-0.677121	-1.71583	0.952809	0.941991	0.99743	0.943568	0.935828	0.904912
AT1G13635	0.680099	0.305295	0.302843	1.13912	-1.15554	-1.16717	0.744106	-0.0116311	1.89965	1.91128	0.947448	0.953035	0.954664	1	0.869705	0.900582
AT1G13640	27.6632	34.0244	53.4401	18.4687	0.298603	0.949955	-0.582889	0.651352	-0.881492	-1.53284	0.943999	0.617871	0.843658	0.81043	0.649593	0.113258
AT1G13650	0.130373	0.160179	0.202088	0.910457	0.297038	0.632331	2.80394	0.335293	2.5069	2.17161	1	1	0.941209	1	0.897233	0.962487
AT1G13660	0	0.00504115	0	0.0196146	65535	0	65535	65535	1.9601	65535	1	1	1	1	1	1
AT1G13670	2.67045	3.29941	0.946729	2.10307	0.305126	-1.49606	-0.344585	-1.80118	-0.649712	1.15147	0.986001	0.871376	0.984048	0.843658	0.964562	0.920117
AT1G13680	0.352035	0.0922921	0.332332	0.639501	-1.93144	-0.083094	0.861227	1.84835	2.79267	0.944321	1	1	1	1	1	1
AT1G13690	33.3221	31.3252	59.9375	32.4399	-0.0891559	0.84698	-0.038712	0.936136	0.0504439	-0.885692	0.989547	0.789238	0.995514	0.721473	0.994471	0.80412
AT1G13700	1.88123	0.53562	0.0657215	3.08087	-1.81239	-4.83916	0.711666	-3.02677	2.52406	5.55083	0.957246	0.852366	0.977268	0.941202	0.911372	0.843325
AT1G13710	0.0370783	0.281647	0.0368204	0.739796	2.92524	-0.0100679	4.31848	-2.93531	1.39324	4.32855	1	1	0.823137	1	0.890628	0.829797
AT1G13720	0	0	0	0	0	0	0	0	0	0	1	1	1	1	1	1
AT1G13730	38.4241	33.3183	27.2029	39.9342	-0.205695	-0.498251	0.0556147	-0.292557	0.261309	0.553866	0.970978	0.870656	0.993335	0.948374	0.962057	0.857267
AT1G13740	6.30261	5.95477	2.39291	7.32328	-0.0819032	-1.39718	0.216541	-1.31528	0.298444	1.61372	0.99446	0.872988	0.986496	0.893842	0.982005	0.863383
AT1G13750	8.08401	12.7916	8.59893	12.9612	0.662053	0.0890872	0.681056	-0.572966	0.0190034	0.591969	0.869075	0.991998	0.867167	0.895339	0.997203	0.893848
AT1G13755	0	0.0207784	0	0.331228	65535	0	65535	65535	3.99467	65535	1	1	1	1	1	1
AT1G13760	0	0	0	0.123916	0	0	65535	0	65535	65535	1	1	1	1	1	1
AT1G13770	6.12914	10.916	7.08279	8.00136	0.83269	0.208634	0.384561	-0.624056	-0.448129	0.175927	0.835441	0.986496	0.956448	0.927599	0.93016	0.988084
AT1G13780	1.90711	2.17167	1.4898	1.57172	0.187414	-0.356274	-0.279051	-0.543688	-0.466465	0.0772226	0.988139	0.979243	0.982651	0.962154	0.964726	0.995289
AT1G13790	0.561216	1.52985	0.625747	2.8616	1.44677	0.157024	2.35019	-1.28974	0.903429	2.19317	0.830769	0.993312	0.56649	0.868483	0.871908	0.726786
AT1G13800	0.827959	1.83725	0.496046	2.81283	1.14991	-0.739086	1.76439	-1.889	0.614479	2.50348	0.848136	0.952562	0.696033	0.745651	0.921947	0.561752
AT1G13810	4.9723	4.76891	3.12918	4.47188	-0.0602525	-0.66813	-0.153033	-0.607877	-0.0927803	0.515097	0.995289	0.928869	0.988628	0.936334	0.993072	0.953349
AT1G13820	4.03273	3.14449	7.14696	3.38507	-0.35893	0.825572	-0.252571	1.1845	0.106359	-1.07814	0.972571	0.889164	0.983007	0.813619	0.993023	0.83964
AT1G13830	8.28761	2.32691	5.81801	7.5722	-1.83254	-0.51043	-0.130244	1.32211	1.7023	0.380186	0.704074	0.96044	0.990336	0.851604	0.745695	0.972827
AT1G13840	0	0	0	0	0	0	0	0	0	0	1	1	1	1	1	1
AT1G13850	0	0	0	0	0	0	0	0	0	0	1	1	1	1	1	1
AT1G13860	2.78316	9.52634	5.24019	5.68928	1.7752	0.912896	1.03152	-0.862302	-0.743675	0.118627	0.33341	0.885414	0.78188	0.867331	0.831223	0.991331
AT1G13870	5.20805	7.5547	3.40108	7.41921	0.536629	-0.61475	0.510522	-1.15138	-0.0261074	1.12527	0.935138	0.940412	0.940955	0.82614	0.997037	0.832739
AT1G13880	28.8485	31.6527	19.2582	24.1611	0.133834	-0.583021	-0.255806	-0.716855	-0.38964	0.327215	0.982675	0.854428	0.96044	0.812699	0.912946	0.945893
AT1G13890	0.330604	0.238632	0	0	-0.470319	65535	65535	65535	65535	0	1	1	1	1	1	1
AT1G13900	12.9428	11.4273	11.4313	12.4531	-0.179658	-0.179158	-0.0556399	0.000500003	0.124018	0.123518	0.978167	0.979797	0.993564	0.999793	0.986001	0.98657
AT1G13910	2.06849	4.90064	3.59592	2.35597	1.24439	0.797785	0.187747	-0.446608	-1.05665	-0.610038	0.823571	0.923613	0.989226	0.96264	0.845783	0.953725
AT1G13920	0.490241	0.771836	0.0214344	0.569129	0.654804	-4.51549	0.215264	-5.17029	-0.43954	4.73076	0.978907	1	1	0.84389	0.984724	1
AT1G13930	276.714	121.317	46.8345	321.861	-1.18961	-2.56275	0.218043	-1.37314	1.40765	2.78079	0.442502	0.0806679	0.974794	0.581361	0.388315	0.068719
AT1G13940	4.1436	7.95253	11.768	7.02808	0.940528	1.50591	0.762246	0.565382	-0.178282	-0.743664	0.753993	0.353609	0.829459	0.868662	0.978907	0.816858
AT1G13950	92.4998	51.2246	68.8206	119.146	-0.852615	-0.426611	0.365214	0.426004	1.21783	0.791824	0.730576	0.908064	0.926766	0.920205	0.445831	0.780348
AT1G13960	39.9614	24.4016	23.8404	32.6135	-0.711633	-0.745198	-0.293137	-0.0335647	0.418497	0.452061	0.808196	0.796636	0.953349	0.995289	0.902967	0.889164
AT1G13970	18.7855	12.713	18.9815	14.2326	-0.563318	0.0149763	-0.400423	0.578294	0.162895	-0.415399	0.861053	0.997287	0.928869	0.854632	0.981173	0.92133
AT1G13980	21.9226	31.8134	23.6856	21.9706	0.537218	0.111593	0.00315394	-0.425625	-0.534064	-0.108439	0.84454	0.985264	0.999059	0.891161	0.850624	0.986001
AT1G13990	32.2703	26.3299	29.6387	12.0296	-0.293505	-0.122728	-1.42362	0.170777	-1.13011	-1.30089	0.963713	0.986496	0.487301	0.980653	0.678913	0.524518
AT1G14000	63.6515	44.98	53.1695	47.7975	-0.50091	-0.259596	-0.413258	0.241314	0.0876522	-0.153662	0.903812	0.969404	0.937043	0.972571	0.991527	0.984872
AT1G14010	67.2992	63.9751	91.7933	85.5476	-0.0730789	0.4478	0.346139	0.520879	0.419218	-0.10166	0.99442	0.953742	0.969775	0.934195	0.957632	0.991737
AT1G14020	14.3149	18.586	23.8115	20.5914	0.376699	0.734144	0.52453	0.357445	0.147831	-0.209614	0.938317	0.834347	0.894416	0.940412	0.983261	0.97434
AT1G14030	4.80838	3.28397	4.58686	6.85309	-0.550111	-0.0680434	0.511205	0.482068	1.06132	0.579248	0.972636	0.996899	0.969404	0.981489	0.906739	0.971065
AT1G14040	19.7587	11.8272	13.9799	14.6012	-0.740378	-0.499135	-0.436397	0.241242	0.30398	0.0627383	0.813855	0.887642	0.921037	0.967917	0.960053	0.993194
AT1G14048	1.55061	0.536681	0	3.47912	-1.5307	65535	1.16589	65535	2.69659	65535	0.942572	0.374615	0.954835	1	0.870047	0.260134
AT1G14060	46.2186	37.2026	32.6849	35.7805	-0.313069	-0.499847	-0.3693	-0.186778	-0.0562307	0.130547	0.955752	0.892899	0.943898	0.976268	0.993781	0.986001
AT1G14070	3.66244	5.28308	3.09847	3.98835	0.528572	-0.241252	0.122987	-0.769824	-0.405586	0.364238	0.940447	0.983724	0.991105	0.896589	0.962372	0.972219
AT1G14071	5.08242	10.0275	0	9.49053	0.980374	65535	0.900972	65535	-0.0794021	65535	1	1	1	1	1	1
AT1G14080	96.2633	52.6821	108.514	43.8306	-0.869673	0.172826	-1.13505	1.0425	-0.265373	-1.30787	0.772784	0.980016	0.621093	0.536378	0.960106	0.306785
AT1G14090	3.99916	4.56318	1.82677	2.83203	0.190342	-1.1304	-0.497859	-1.32075	-0.688201	0.632546	0.982265	0.792704	0.937043	0.693377	0.876964	0.914886
AT1G14100	0	0	0	0	0	0	0	0	0	0	1	1	1	1	1	1
AT1G14110	0	0	0	0	0	0	0	0	0	0	1	1	1	1	1	1
AT1G14120	0.0642096	0.195876	0.444751	0.144224	1.60908	2.79214	1.16745	1.18306	-0.441629	-1.62469	1	1	1	1	1	1
AT1G14130	4.88312	3.87694	11.2519	2.9952	-0.332885	1.20429	-0.705151	1.53718	-0.372266	-1.90944	0.972282	0.804615	0.907905	0.688349	0.969404	0.531683
AT1G14140	15.9328	15.6107	14.4506	15.7083	-0.0294632	-0.140864	-0.0204672	-0.1114	0.00899602	0.120396	0.996795	0.986119	0.997037	0.988628	0.998273	0.988512
AT1G14150	0.355548	1.38397	0	8.05408	1.96069	65535	4.5016	65535	2.54091	65535	0.955166	1	0.778727	0.843658	0.877897	0.755467
AT1G14160	0.0447783	0.310297	0.0179134	0.764622	2.79278	-1.32176	4.09388	-4.11454	1.3011	5.41563	1	1	0.882585	1	0.93226	0.721061
AT1G14170	61.5699	32.0855	37.7236	62.5537	-0.940304	-0.706757	0.0228684	0.233547	0.963172	0.729626	0.651215	0.812609	0.996936	0.968049	0.646748	0.812732
AT1G14180	8.96019	10.2863	6.61298	6.7469	0.199124	-0.438229	-0.409304	-0.637353	-0.608428	0.0289245	0.979664	0.943603	0.948476	0.879465	0.888743	0.996936
AT1G14182	0	0	0.568603	0.627938	0	65535	65535	65535	65535	0.143199	1	1	1	1	1	1
AT1G14185	3.22357	1.22524	0.94833	5.17331	-1.3956	-1.7652	0.682427	-0.369603	2.07802	2.44763	0.812609	0.808479	0.909665	0.982507	0.569999	0.670161
AT1G14190	0.491454	0.00576826	0	0.518184	-6.41278	65535	0.0764108	65535	6.48919	65535	1	1	1	1	1	1
AT1G14200	59.9563	24.2525	18.6312	24.5637	-1.30578	-1.68619	-1.28738	-0.380418	0.0183919	0.39881	0.519004	0.373194	0.515469	0.955874	0.99743	0.950383
AT1G14205	6.26454	2.55666	1.2758	5.42971	-1.29295	-2.2958	-0.206332	-1.00285	1.08662	2.08947	0.964829	0.944644	0.99442	0.980744	0.970978	0.95275
AT1G14210	69.6325	24.6805	73.0552	46.7398	-1.49639	0.0692258	-0.57511	1.56561	0.921277	-0.644336	0.315836	0.992152	0.878498	0.221256	0.777485	0.843658
AT1G14220	129.439	50.0977	239.269	135.601	-1.36946	0.886356	0.0670884	2.25582	1.43655	-0.819268	0.420555	0.70474	0.992339	0.0271289	0.353446	0.752956
AT1G14225	0	0	0	1.63015	0	0	65535	0	65535	65535	1	1	1	1	1	1
AT1G14230	33.6343	39.6146	99.9399	38.7685	0.236101	1.57113	0.204951	1.33503	-0.0311501	-1.36618	0.964726	0.114733	0.969404	0.271231	0.995782	0.260779
AT1G14240	32.4103	22.0088	51.4728	20.6781	-0.558375	0.667357	-0.648352	1.22573	-0.0899763	-1.31571	0.872691	0.843658	0.850624	0.431034	0.990072	0.396786
AT1G14250	1.7728	1.58149	0.495697	2.91751	-0.16474	-1.8385	0.718709	-1.67376	0.883449	2.55721	0.98883	0.814448	0.908949	0.839033	0.875068	0.686756
AT1G14260	5.45004	5.39689	5.03624	3.58782	-0.0141367	-0.11392	-0.60316	-0.0997834	-0.589023	-0.48924	0.998273	0.992042	0.946806	0.992269	0.941209	0.958961
AT1G14270	0.933581	0.89587	0.0407131	4.39791	-0.0594855	-4.51921	2.23597	-4.45972	2.29546	6.75518	0.997983	0.782074	0.840855	0.729427	0.812987	0.60229
AT1G14280	7.8958	4.09704	2.2582	9.33666	-0.946504	-1.80591	0.241822	-0.859406	1.18833	2.04773	0.840682	0.625721	0.975332	0.891778	0.752956	0.520334
AT1G14290	69.7974	63.5144	79.6424	86.2748	-0.136088	0.190365	0.305767	0.326453	0.441855	0.115402	0.982265	0.972571	0.948834	0.932796	0.896589	0.985989
AT1G14300	40.4417	24.7892	28.8025	31.2266	-0.706134	-0.489649	-0.373069	0.216485	0.333064	0.116579	0.826138	0.899025	0.942238	0.973145	0.951179	0.98806
AT1G14310	9.87996	6.9093	9.32512	14.3498	-0.515965	-0.0833835	0.538455	0.432581	1.05442	0.621839	0.941566	0.993335	0.920205	0.960543	0.806769	0.904912
AT1G14315	0.369385	0.760682	0.609714	0.416212	1.04217	0.723007	0.172195	-0.319161	-0.869974	-0.550812	0.977568	1	1	0.993152	0.982005	1
AT1G14320	911.927	622.904	572.875	737.95	-0.549909	-0.670698	-0.305395	-0.120788	0.244514	0.365302	0.88395	0.853217	0.965117	0.984872	0.965853	0.93804
AT1G14330	24.5632	20.1407	28.5303	23.5718	-0.286383	0.216	-0.0594345	0.502383	0.226949	-0.275434	0.951382	0.969175	0.992444	0.86337	0.965926	0.953349
AT1G14340	2.37111	2.86157	2.33133	2.55167	0.271243	-0.0244134	0.10588	-0.295656	-0.165363	0.130293	0.98344	0.998273	0.994179	0.982005	0.989965	0.993194
AT1G14345	1.82504	2.04045	1.85121	10.9497	0.160961	0.0205363	2.58489	-0.140425	2.42393	2.56435	0.992339	0.998273	0.515675	0.993335	0.506107	0.479796
AT1G14350	5.46734	15.4255	11.4518	9.71328	1.4964	1.06667	0.829119	-0.429736	-0.667284	-0.237548	0.805639	0.896589	0.935323	0.964713	0.926296	0.9861
AT1G14360	21.3334	22.0532	34.0584	20.8535	0.0478798	0.6749	-0.0328235	0.62702	-0.0807033	-0.707723	0.995289	0.874868	0.996882	0.899336	0.993335	0.884817
AT1G14370	15.9252	5.55183	6.79479	13.4639	-1.52028	-1.22881	-0.242212	0.291466	1.27806	0.986598	0.833794	0.897856	0.984942	0.98811	0.851267	0.92418
AT1G14380	15.5476	20.6148	22.8055	13.8592	0.40699	0.552688	-0.165843	0.145699	-0.572833	-0.718532	0.937482	0.898477	0.986001	0.983215	0.888743	0.852334
AT1G14390	2.29459	8.80123	3.52515	5.41259	1.93947	0.61945	1.23808	-1.32002	-0.701386	0.618633	0.340016	0.930439	0.753829	0.701813	0.858627	0.920401
AT1G14400	177.582	168.39	150.241	174.914	-0.0766816	-0.241205	-0.0218439	-0.164523	0.0548376	0.219361	0.989197	0.95885	0.996858	0.974794	0.992766	0.965341
AT1G14410	31.756	38.7713	39.2395	26.1455	0.287959	0.305278	-0.280466	0.0173187	-0.568425	-0.585744	0.956732	0.953742	0.965926	0.997037	0.873687	0.868263
AT1G14420	0.754257	0.0624416	0.0213514	0.0704074	-3.59448	-5.14265	-3.42126	-1.54817	0.173221	1.7214	0.838546	0.843658	0.839551	1	1	1
AT1G14430	0.976813	0.484961	1.02257	0.331917	-1.01021	0.0660407	-1.55726	1.07625	-0.547048	-1.6233	0.926296	0.99642	0.84389	0.925958	1	0.843658
AT1G14440	3.18593	0.0437674	0.0115811	0.472426	-6.18572	-8.1038	-2.75356	-1.91808	3.43216	5.35024	0.823137	0.822948	0.867051	1	1	1
AT1G14450	315.544	209.837	320.456	295.994	-0.588572	0.0222847	-0.0922739	0.610856	0.496298	-0.114559	0.835633	0.996795	0.987774	0.821418	0.85838	0.984618
AT1G14455	0.633228	0.39654	0	1.55422	-0.675259	65535	1.2954	65535	1.97066	65535	1	1	0.926559	1	0.862886	0.0375289
AT1G14460	6.33428	6.46544	3.85465	5.24654	0.0295664	-0.71658	-0.271814	-0.746147	-0.301381	0.444766	0.99668	0.847955	0.965683	0.843658	0.957908	0.931447
AT1G14470	2.11816	1.28645	0.308088	2.89261	-0.71942	-2.7814	0.449558	-2.06198	1.16898	3.23096	0.935676	0.758234	0.966166	0.840548	0.848331	0.703562
AT1G14480	2.73743	3.79154	1.93808	3.22152	0.469962	-0.498191	0.234919	-0.968153	-0.235044	0.73311	0.9552	0.975648	0.982806	0.943365	0.982507	0.963041
AT1G14490	1.83363	1.91098	0.71373	0.855485	0.0596095	-1.36125	-1.09989	-1.42086	-1.1595	0.261364	0.996936	0.911595	0.923613	0.925279	0.934195	0.991737
AT1G14500	1.86171	1.56906	0.0280018	1.51252	-0.246725	-6.05496	-0.299674	-5.80824	-0.052949	5.75529	0.986521	0.84129	0.984231	0.84129	0.996936	0.84215
AT1G14510	37.0377	44.4284	52.3756	26.3159	0.262487	0.499899	-0.493061	0.237412	-0.755548	-0.992961	0.957253	0.865307	0.87791	0.962526	0.772784	0.579981
AT1G14518	0.757852	0.455281	0.0782128	2.36353	-0.735159	-3.27644	1.64096	-2.54128	2.37612	4.9174	1	1	0.894416	1	0.843658	0.843658
AT1G14520	0.731455	0.0546974	0.362405	1.08531	-3.74122	-1.01317	0.569273	2.72806	4.3105	1.58244	0.828789	0.937442	0.978749	1	0.843658	0.935683
AT1G14530	7.78234	6.98286	12.221	10.8249	-0.156387	0.651084	0.476078	0.807471	0.632465	-0.175006	0.986496	0.875981	0.928869	0.843658	0.883709	0.983138
AT1G14540	6.81597	3.9966	1.59476	25.5305	-0.770146	-2.09558	1.90523	-1.32544	2.67538	4.00082	0.884601	0.64546	0.328797	0.842958	0.153396	0.180281
AT1G14549	0	0	0	0	0	0	0	0	0	0	1	1	1	1	1	1
AT1G14550	1.88748	1.28788	1.26108	11.8842	-0.551469	-0.581809	2.65451	-0.0303404	3.20598	3.23632	0.968196	0.970003	0.442104	0.998242	0.338955	0.496197
AT1G14560	18.0017	18.6269	22.1526	22.1326	0.0492533	0.299341	0.298039	0.250088	0.248786	-0.00130156	0.993374	0.949422	0.94969	0.963889	0.964065	0.999644
AT1G14570	52.4118	58.4097	70.4705	57.74	0.156318	0.427129	0.139679	0.270811	-0.0166386	-0.28745	0.97742	0.885481	0.980619	0.948476	0.997037	0.943674
AT1G14580	2.92712	1.50185	0.759577	3.76549	-0.962737	-1.94621	0.363356	-0.983474	1.32609	2.30957	0.923101	0.843658	0.976319	0.854919	0.78246	0.745651
AT1G14590	5.53387	4.12167	5.30157	3.68757	-0.42506	-0.0618707	-0.585617	0.363189	-0.160558	-0.523747	0.95885	0.994873	0.930096	0.968685	0.98862	0.943846
AT1G14600	1.12701	1.19694	0.653147	1.56049	0.0868562	-0.787018	0.469497	-0.873874	0.382641	1.25651	0.995782	0.963551	0.976264	0.955866	0.982005	0.900817
AT1G14610	40.7233	37.4239	31.0135	48.2172	-0.121896	-0.392959	0.243691	-0.271063	0.365587	0.636651	0.98375	0.912799	0.964323	0.951538	0.917182	0.831375
AT1G14620	75.6411	64.0512	51.8462	62.2209	-0.239945	-0.544933	-0.281771	-0.304988	-0.041826	0.263162	0.966307	0.867676	0.960218	0.947359	0.994608	0.962134
AT1G14630	0	0.0605792	0	0.100253	65535	0	65535	65535	0.726748	65535	1	1	1	1	1	1
AT1G14640	1.58127	1.19683	1.35336	0.271492	-0.401859	-0.22453	-2.5421	0.177329	-2.14024	-2.31757	0.973052	0.987309	0.78094	0.990474	0.831223	0.825684
AT1G14642	0	0	4.98613	0	0	65535	0	65535	0	65535	1	1	1	1	1	1
AT1G14650	14.5458	14.9496	18.7681	13.3178	0.0395121	0.367681	-0.127245	0.328169	-0.166757	-0.494927	0.994873	0.933676	0.984924	0.941424	0.978907	0.887198
AT1G14660	1.21761	2.9359	1.67586	3.41661	1.26975	0.460847	1.48851	-0.8089	0.218763	1.02766	0.860028	0.974559	0.842778	0.882413	0.980744	0.839033
AT1G14670	176.771	189.694	204.515	176.578	0.101799	0.210331	-0.00157559	0.108532	-0.103375	-0.211907	0.987774	0.970978	0.999644	0.986001	0.98738	0.970613
AT1G14680	2.21648	1.24324	1.91189	2.14668	-0.834167	-0.213269	-0.0461637	0.620897	0.788003	0.167106	0.944092	0.990179	0.99696	0.970613	0.954346	0.993127
AT1G14685	36.2427	32.1009	32.5079	28.0033	-0.175076	-0.1569	-0.372092	0.0181756	-0.197016	-0.215191	0.975829	0.979562	0.923165	0.997037	0.972438	0.968874
AT1G14686	0.732107	2.07013	0.258864	3.26493	1.49959	-1.49986	2.15692	-2.99945	0.657331	3.65678	0.862886	0.933438	0.772784	0.813439	0.946382	0.771938
AT1G14687	0	0.235056	0	0.0197485	65535	0	65535	65535	-3.57319	65535	1	1	1	1	1	1
AT1G14688	0	0.231052	0	0.0455219	65535	0	65535	65535	-2.34359	65535	1	1	1	1	1	1
AT1G14690	18.1278	23.6461	22.3063	15.2991	0.383401	0.299246	-0.244753	-0.0841557	-0.628154	-0.543998	0.918302	0.948197	0.967333	0.988628	0.842334	0.865307
AT1G14700	0.747015	0.448421	0.133708	3.93055	-0.736283	-2.48205	2.39552	-1.74576	3.1318	4.87757	0.982613	0.908546	0.815879	1	0.81962	0.84129
AT1G14710	26.9545	41.0266	32.0341	34.0728	0.606035	0.249083	0.338096	-0.356952	-0.267939	0.0890134	0.829931	0.95885	0.929394	0.918209	0.952457	0.988299
AT1G14720	15.7254	55.2253	51.1252	14.9608	1.81223	1.70094	-0.0719074	-0.111293	-1.88414	-1.77285	0.15465	0.18578	0.9933	0.985426	0.164586	0.200899
AT1G14730	0.657942	1.10907	3.08814	1.39232	0.753314	2.23071	1.08146	1.47739	0.328144	-1.14925	0.968874	0.795121	0.924058	0.875744	0.986119	0.89372
AT1G14740	46.2085	45.3378	33.5128	41.8765	-0.027443	-0.463447	-0.142016	-0.436004	-0.114573	0.32143	0.995705	0.874547	0.98048	0.879081	0.984308	0.93016
AT1G14750	1.54327	4.52306	4.00059	2.76594	1.55131	1.37423	0.841784	-0.177086	-0.709528	-0.532442	0.673037	0.851883	0.888743	0.988628	0.889672	0.964829
AT1G14755	0.112585	0	0	0.719564	65535	65535	2.67611	0	65535	65535	1	1	1	1	1	1
AT1G14760	0.27192	0.266672	0	0.747018	-0.0281146	65535	1.45796	65535	1.48608	65535	1	1	1	1	1	1
AT1G14770	9.49142	4.80118	3.52929	14.2701	-0.983235	-1.42725	0.588294	-0.444013	1.57153	2.01554	0.869599	0.836404	0.882944	0.980909	0.788598	0.761531
AT1G14780	11.8364	3.53401	1.48728	11.4479	-1.74386	-2.99249	-0.0481478	-1.24863	1.69571	2.94434	0.496197	0.786384	0.995289	0.904912	0.573912	0.787677
AT1G14790	0.861238	1.72784	0.208403	1.50906	1.00449	-2.04703	0.809166	-3.05152	-0.19532	2.8562	0.939077	0.944192	0.970978	0.838683	0.989371	0.85391
AT1G14800	0	0	0	0.193468	0	0	65535	0	65535	65535	1	1	1	1	1	1
AT1G14810	55.8323	36.1697	43.0658	53.2624	-0.626316	-0.374556	-0.0679816	0.25176	0.558335	0.306575	0.835132	0.921163	0.991998	0.960218	0.854766	0.946385
AT1G14820	33.0184	27.5271	34.458	19.2002	-0.262415	0.0615686	-0.782151	0.323983	-0.519736	-0.84372	0.965195	0.993152	0.812609	0.947572	0.888867	0.777102
AT1G14830	124.153	98.6804	80.0256	114.434	-0.331284	-0.633586	-0.1176	-0.302302	0.213684	0.515986	0.929412	0.835132	0.984872	0.944771	0.966851	0.864077
AT1G14840	2.58625	6.10599	1.81638	4.53326	1.23936	-0.509798	0.809684	-1.74916	-0.429676	1.31948	0.708856	0.953742	0.858489	0.581339	0.940447	0.763875
AT1G14850	19.1548	17.5318	10.0699	19.0122	-0.127736	-0.927658	-0.0107842	-0.799922	0.116952	0.916874	0.983478	0.624732	0.998273	0.706702	0.986001	0.695585
AT1G14860	93.7684	37.4535	25.6836	74.5502	-1.324	-1.86825	-0.33089	-0.54425	0.993111	1.53736	0.427103	0.166833	0.957123	0.886476	0.686031	0.381855
AT1G14870	105.682	25.9543	24.9175	76.2502	-2.02568	-2.0845	-0.470914	-0.058817	1.55477	1.61358	0.0806679	0.0988329	0.913463	0.99385	0.372278	0.367974
AT1G14880	0.18723	0.174487	0.250947	0.02176	-0.101698	0.422567	-3.10506	0.524265	-3.00337	-3.52763	1	1	1	1	1	1
AT1G14890	18.7908	2.79318	0.45142	10.9447	-2.75005	-5.37941	-0.779796	-2.62937	1.97025	4.59962	0.508034	0.636847	0.882341	0.834255	0.748569	0.68593
AT1G14900	56.225	56.2188	44.5381	55.5499	-0.000159859	-0.336172	-0.0174276	-0.336012	-0.0172677	0.318745	0.99986	0.945879	0.997068	0.942572	0.997037	0.950055
AT1G14910	7.63886	8.5525	14.0853	7.5727	0.162989	0.882758	-0.0125492	0.719769	-0.175538	-0.895307	0.98252	0.742557	0.998273	0.820928	0.979797	0.737542
AT1G14920	10.335	7.58249	7.5012	10.2604	-0.446791	-0.462342	-0.0104508	-0.0155514	0.43634	0.451891	0.927447	0.933438	0.998273	0.997955	0.930472	0.936411
AT1G14930	0.769031	1.0933	0.422621	1.78014	0.507578	-0.863677	1.21087	-1.37125	0.703295	2.07455	0.982455	0.972219	0.923995	0.945521	0.967917	0.871365
AT1G14940	0.168821	0	0	0.0212998	65535	65535	-2.98659	0	65535	65535	1	1	1	1	1	1
AT1G14950	0.402147	0.491724	0.0254413	0.0666909	0.290124	-3.98248	-2.59216	-4.27261	-2.88229	1.39032	1	1	1	1	1	1
AT1G14960	116.401	59.7571	102.754	95.2995	-0.961922	-0.179903	-0.288564	0.782018	0.673357	-0.108661	0.760143	0.979778	0.960801	0.843658	0.864089	0.988628
AT1G14970	9.02	12.0209	8.38635	7.88716	0.414352	-0.105084	-0.193621	-0.519436	-0.607972	-0.0885363	0.931981	0.989264	0.980744	0.902525	0.868227	0.991772
AT1G14980	477.276	265.346	269.297	324.081	-0.846951	-0.825628	-0.558467	0.0213235	0.288484	0.26716	0.744101	0.762686	0.869782	0.996795	0.946537	0.956198
AT1G14990	11.5558	9.50284	11.4692	7.30477	-0.282187	-0.0108557	-0.661705	0.271331	-0.379519	-0.65085	0.974559	0.998693	0.910478	0.977903	0.967917	0.917063
AT1G15000	9.81299	4.09482	0.800934	8.11364	-1.26089	-3.61494	-0.274344	-2.35405	0.986547	3.34059	0.829717	0.797428	0.972975	0.856017	0.876619	0.811016
AT1G15002	3.37527	0.695848	1.11124	2.06841	-2.27816	-1.60283	-0.706475	0.675331	1.57168	0.896352	0.948476	0.970315	0.987774	0.986098	0.969791	0.984571
AT1G15010	37.6951	9.27432	7.30501	25.3556	-2.02306	-2.36742	-0.572073	-0.344356	1.45099	1.79534	0.425429	0.406689	0.920355	0.976704	0.702773	0.624432
AT1G15015	0	0.222009	0	0.435878	65535	0	65535	65535	0.973303	65535	1	1	1	1	1	1
AT1G15020	22.5541	21.3905	32.615	26.14	-0.0764209	0.532142	0.212868	0.608563	0.289289	-0.319275	0.990439	0.859302	0.969404	0.840548	0.951179	0.940447
AT1G15030	12.7202	10.3842	13.3854	12.6789	-0.292737	0.0735434	-0.00469111	0.36628	0.288045	-0.0782345	0.976704	0.995114	0.999304	0.969197	0.978657	0.994831
AT1G15040	40.7282	8.22089	24.7918	37.0843	-2.30866	-0.716165	-0.135218	1.5925	2.17344	0.580947	0.349405	0.903545	0.988624	0.786525	0.467446	0.946537
AT1G15045	0	0	0	0	0	0	0	0	0	0	1	1	1	1	1	1
AT1G15050	0.269189	0.114658	1.04136	0	-1.23128	1.95178	65535	3.18306	65535	65535	1	0.925163	1	0.849047	1	0.253105
AT1G15060	13.2286	10.83	6.68791	13.5202	-0.28863	-0.984031	0.0314595	-0.695401	0.32009	1.01549	0.957908	0.766603	0.996117	0.853447	0.946994	0.744268
AT1G15080	0.752904	1.53739	1.4627	2.73373	1.02995	0.9581	1.86034	-0.0718495	0.830385	0.902235	0.904912	0.923908	0.785096	0.995289	0.921476	0.918338
AT1G15090	0	0	0	0	0	0	0	0	0	0	1	1	1	1	1	1
AT1G15100	237.159	116.813	194.521	169.969	-1.02166	-0.285928	-0.480589	0.73573	0.541069	-0.19466	0.53549	0.953868	0.887198	0.764349	0.851267	0.972914
AT1G15110	55.2801	33.2354	38.1229	56.8628	-0.734042	-0.536105	0.040724	0.197937	0.774766	0.576829	0.771676	0.851359	0.994471	0.970134	0.747949	0.843658
AT1G15120	300.462	191.752	204.222	332.919	-0.647943	-0.557046	0.147985	0.0908965	0.795928	0.705031	0.79833	0.841519	0.979258	0.988139	0.70831	0.782668
AT1G15125	0.687379	0.564309	1.20668	0.643307	-0.284619	0.811863	-0.0955965	1.09648	0.189022	-0.90746	0.989197	0.964562	0.995542	0.948374	1	0.956426
AT1G15130	27.5389	21.6768	30.7839	26.213	-0.345318	0.160703	-0.0711905	0.506021	0.274128	-0.231893	0.929394	0.978342	0.990474	0.858021	0.952195	0.964726
AT1G15140	28.7118	18.7818	17.6377	26.4992	-0.612306	-0.702984	-0.115697	-0.0906781	0.496609	0.587287	0.84389	0.834347	0.986119	0.989965	0.884683	0.856357
AT1G15150	0.438109	0.293933	1.5797	1.28736	-0.575801	1.85029	1.55506	2.42609	2.13086	-0.295227	1	0.801824	0.84548	0.75156	0.813351	0.984616
AT1G15160	1.97923	1.91488	2.13896	2.12865	-0.0476892	0.111967	0.105	0.159657	0.152689	-0.00696772	0.996832	0.993401	0.993335	0.990979	0.989883	0.999059
AT1G15165	1.80846	1.4814	1.15168	1.82692	-0.287806	-0.651021	0.0146484	-0.363215	0.302454	0.665669	0.985713	0.963551	0.9986	0.981926	0.983122	0.953326
AT1G15170	6.51108	11.3045	11.1161	8.85941	0.795925	0.77168	0.444313	-0.0242452	-0.351611	-0.327366	0.842334	0.843658	0.937043	0.996936	0.952457	0.957358
AT1G15175	0.287	0.280528	1.00183	1.47274	-0.0329058	1.80352	2.35938	1.83642	2.39228	0.555862	1	0.969404	0.952457	0.969168	0.951263	0.990379
AT1G15180	2.6916	1.79695	5.60462	3.94481	-0.582918	1.05815	0.55149	1.64107	1.13441	-0.50666	0.944336	0.830592	0.963792	0.673756	0.891988	0.964713
AT1G15190	2.16164	2.84293	3.78603	3.70858	0.395251	0.808561	0.778739	0.41331	0.383488	-0.029822	0.975032	0.930027	0.923995	0.973337	0.973179	0.997287
AT1G15200	30.273	37.8847	32.9766	33.5001	0.323584	0.123411	0.146132	-0.200172	-0.177452	0.0227206	0.939077	0.984616	0.982675	0.969962	0.977262	0.996899
AT1G15210	111.066	82.4945	92.889	124.949	-0.429054	-0.257844	0.169918	0.17121	0.598972	0.427762	0.911546	0.966485	0.981026	0.978342	0.85455	0.924319
AT1G15215	7.60854	13.4337	5.29357	7.0919	0.820161	-0.523377	-0.101447	-1.34354	-0.921608	0.42193	0.882341	0.963956	0.993335	0.808196	0.854174	0.971518
AT1G15220	8.12082	7.17764	6.40838	8.55164	-0.178117	-0.341666	0.0745757	-0.163549	0.252693	0.416242	0.988084	0.978966	0.994266	0.990598	0.982005	0.970978
AT1G15230	51.9341	44.8158	82.3624	35.6552	-0.212673	0.665303	-0.542569	0.877976	-0.329896	-1.20787	0.969197	0.839301	0.861803	0.737766	0.943671	0.517378
AT1G15240	15.2055	19.6907	41.9308	21.8778	0.372924	1.46342	0.52488	1.0905	0.151956	-0.938542	0.921425	0.215627	0.860823	0.513162	0.979657	0.660929
AT1G15250	74.3091	51.8157	72.8162	68.3447	-0.520149	-0.0292778	-0.120708	0.490871	0.399441	-0.09143	0.89706	0.996795	0.987262	0.902967	0.934487	0.989444
AT1G15260	3.39605	2.53923	11.1973	4.45883	-0.419468	1.72122	0.392806	2.14069	0.812274	-1.32842	0.973772	0.693568	0.974515	0.526113	0.919234	0.797539
AT1G15270	519.448	389.053	359.777	470.382	-0.417015	-0.529879	-0.143147	-0.112863	0.273869	0.386732	0.887099	0.843658	0.979243	0.984724	0.945518	0.902084
AT1G15280	25.0006	40.7921	35.7788	24.2393	0.706327	0.517144	-0.0446119	-0.189183	-0.750939	-0.561756	0.780856	0.857151	0.994399	0.971017	0.764441	0.845783
AT1G15290	4.88282	3.18054	2.04819	7.67976	-0.618442	-1.25336	0.653348	-0.634921	1.27179	1.90671	0.85455	0.658942	0.836404	0.886418	0.423105	0.285237
AT1G15300	1.84856	1.97208	0.819137	3.68717	0.0933176	-1.17422	0.996113	-1.26754	0.902795	2.17034	0.993335	0.851896	0.834347	0.839166	0.843658	0.585321
AT1G15310	5.27568	8.15768	1.57338	5.17487	0.628803	-1.74549	-0.0278358	-2.37429	-0.656638	1.71765	0.884124	0.676482	0.996936	0.436904	0.873258	0.693568
AT1G15320	0	0.455619	0	0.384599	65535	0	65535	65535	-0.244475	65535	1	1	1	1	1	1
AT1G15330	10.5013	42.5348	31.3506	11.299	2.01808	1.57793	0.105632	-0.440154	-1.91245	-1.4723	0.17793	0.458871	0.991737	0.918059	0.351035	0.617432
AT1G15340	68.1001	83.2832	112.191	66.7681	0.290369	0.720228	-0.0284976	0.429859	-0.318866	-0.748726	0.943645	0.776292	0.996248	0.888743	0.937515	0.780923
AT1G15350	119.385	73.1159	115.641	168.311	-0.707369	-0.045974	0.495507	0.661395	1.20288	0.541481	0.786384	0.993705	0.884613	0.805953	0.424766	0.860028
AT1G15360	0	0.0946139	0	0	65535	0	0	65535	65535	0	1	1	1	1	1	1
AT1G15370	95.5843	92.6137	260.393	115.062	-0.0455474	1.44585	0.267567	1.4914	0.313115	-1.17828	0.994053	0.188112	0.955166	0.16799	0.940637	0.413042
AT1G15380	11.9944	4.24637	6.49019	1.70503	-1.49806	-0.886026	-2.81449	0.61203	-1.31644	-1.92847	0.75156	0.915101	0.427648	0.966714	0.854073	0.8371
AT1G15385	131.88	44.5985	67.691	41.1669	-1.56415	-0.962187	-1.67966	0.601966	-0.115511	-0.717478	0.320348	0.733348	0.29349	0.875235	0.988628	0.845783
AT1G15390	37.1028	22.6575	34.6939	30.8411	-0.711542	-0.0968457	-0.266673	0.614696	0.444868	-0.169827	0.932578	0.993401	0.9861	0.933422	0.969197	0.989322
AT1G15400	136.249	74.8715	113.605	122.317	-0.863759	-0.262226	-0.155624	0.601532	0.708135	0.106602	0.820928	0.971017	0.986795	0.880781	0.875235	0.991099
AT1G15405	4.24769	3.19261	2.19954	1.908	-0.411943	-0.949473	-1.15461	-0.53753	-0.742671	-0.20514	0.984924	0.964726	0.932567	0.984571	0.970134	0.993335
AT1G15410	7.34495	8.1909	6.26721	5.91915	0.157269	-0.22893	-0.311362	-0.3862	-0.468632	-0.0824321	0.984161	0.983215	0.964562	0.965083	0.919004	0.9936
AT1G15415	1.22015	0.635145	0.994457	0.255077	-0.941901	-0.295078	-2.25805	0.646824	-1.31615	-1.96298	0.980619	0.982005	0.965341	0.972571	0.969404	0.961306
AT1G15420	90.6393	75.3127	114.021	72.002	-0.267245	0.331085	-0.332101	0.59833	-0.0648561	-0.663186	0.955866	0.943999	0.943846	0.843658	0.992175	0.843658
AT1G15430	77.4116	61.334	40.6537	52.1398	-0.335863	-0.929164	-0.570165	-0.593301	-0.234303	0.358998	0.938524	0.666826	0.850053	0.840855	0.965341	0.927845
AT1G15440	28.0868	17.9711	11.6138	25.2599	-0.644209	-1.27405	-0.153045	-0.629837	0.491164	1.121	0.832325	0.474477	0.982481	0.845783	0.88611	0.640641
AT1G15450	0	0	0	0	0	0	0	0	0	0	1	1	1	1	1	1
AT1G15460	3.74608	2.47909	1.7324	4.95339	-0.59557	-1.11261	0.403036	-0.517036	0.998605	1.51564	0.922139	0.832642	0.953419	0.95248	0.819851	0.691682
AT1G15470	36.6632	42.5154	43.1973	38.7239	0.213652	0.236607	0.0788908	0.0229556	-0.134761	-0.157717	0.969197	0.965428	0.98981	0.996858	0.982507	0.979541
AT1G15480	10.6711	6.37353	4.58672	10.1252	-0.743547	-1.21818	-0.075764	-0.47463	0.667783	1.14241	0.84548	0.714774	0.992766	0.936411	0.859284	0.731201
AT1G15490	10.0787	11.759	9.15659	17.2396	0.222463	-0.138424	0.774424	-0.360886	0.551962	0.912848	0.970978	0.986001	0.789753	0.944321	0.853447	0.758234
AT1G15500	74.9133	94.1503	65.7976	73.8024	0.329744	-0.187186	-0.021554	-0.51693	-0.351298	0.165632	0.932464	0.972571	0.996936	0.847161	0.931629	0.977529
AT1G15510	0.929867	0.902622	0.808452	2.05725	-0.0429032	-0.201863	1.14562	-0.15896	1.18852	1.34748	0.996936	0.989197	0.844477	0.991958	0.842334	0.840682
AT1G15520	23.7155	5.88906	7.46913	7.85666	-2.00972	-1.66682	-1.59384	0.342903	0.41588	0.072977	0.0849321	0.242785	0.303854	0.947659	0.928012	0.992764
AT1G15530	2.03513	1.20439	0.39461	1.69496	-0.756827	-2.36662	-0.263875	-1.6098	0.492952	2.10275	0.917629	0.787168	0.983545	0.854332	0.965341	0.820928
AT1G15540	0	0	0	0	0	0	0	0	0	0	1	1	1	1	1	1
AT1G15550	8.51382	10.6035	1.50184	11.3216	0.316655	-2.50308	0.411194	-2.81973	0.0945387	2.91427	0.967671	0.667524	0.95328	0.600776	0.991619	0.564545
AT1G15560	1.16243	0.964607	0.471701	2.67385	-0.269128	-1.3012	1.20178	-1.03207	1.4709	2.50297	0.986795	0.897929	0.850495	0.937043	0.826726	0.720362
AT1G15570	12.8562	24.5893	16.0407	15.1543	0.935563	0.319268	0.237255	-0.616295	-0.698308	-0.0820125	0.671144	0.954869	0.969197	0.843658	0.811016	0.990979
AT1G15580	12.923	10.2289	7.39265	31.7698	-0.337287	-0.805775	1.29772	-0.468488	1.635	2.10349	0.973904	0.904319	0.734124	0.965922	0.607035	0.482117
AT1G15590	0.191303	0.221992	0.234883	1.10344	0.214652	0.296085	2.52808	0.0814332	2.31343	2.232	1	1	0.917435	1	0.92579	0.937302
AT1G15600	0.744542	1.66136	1.11055	6.55846	1.15794	0.576844	3.13893	-0.581097	1.98099	2.56209	0.885238	0.969938	0.377687	0.966485	0.606549	0.562659
AT1G15610	0.198588	1.39747	0.261788	2.32765	2.81497	0.398622	3.55102	-2.41635	0.736057	3.1524	0.617871	1	0.77259	0.839301	0.966299	0.865655
AT1G15620	0.187754	0.8793	0.258407	0.569558	2.22751	0.460798	1.601	-1.76671	-0.626512	1.1402	0.880504	1	1	0.910403	0.973337	1
AT1G15630	1.56561	1.26539	0.819145	5.21471	-0.307142	-0.934534	1.73586	-0.627392	2.043	2.6704	0.985593	0.939077	0.727432	0.97252	0.724322	0.671854
AT1G15640	10.7455	9.82514	6.05549	13.2198	-0.129179	-0.827413	0.29897	-0.698234	0.428148	1.12638	0.988412	0.85391	0.968884	0.891909	0.946385	0.788149
AT1G15650	0	0	0	0	0	0	0	0	0	0	1	1	1	1	1	1
AT1G15660	11.0175	13.3521	5.55558	8.11135	0.27727	-0.987791	-0.441787	-1.26506	-0.719057	0.546004	0.963919	0.752465	0.931889	0.55671	0.843658	0.914143
AT1G15670	159.047	104.695	66.4541	93.4168	-0.603258	-1.25903	-0.767703	-0.655768	-0.164445	0.491323	0.843658	0.452658	0.795678	0.820619	0.977271	0.877778
AT1G15680	0.160155	1.54168	0.301495	1.07353	3.26696	0.912661	2.74482	-2.3543	-0.522139	1.83216	0.812699	1	0.847509	0.81962	0.975855	0.883735
AT1G15690	240.666	216.281	201.451	262.237	-0.154123	-0.256603	0.12384	-0.10248	0.277963	0.380443	0.981147	0.964726	0.985264	0.987774	0.957155	0.927875
AT1G15700	9.61181	12.7752	15.2578	11.6191	0.410472	0.666667	0.273618	0.256196	-0.136853	-0.393049	0.994179	0.990291	0.995705	0.995289	0.99696	0.99392
AT1G15710	14.7457	13.0711	13.6802	18.4869	-0.173911	-0.108197	0.326215	0.0657142	0.500126	0.434412	0.980882	0.988628	0.951598	0.993335	0.896589	0.925897
AT1G15720	4.57061	8.66508	23.106	5.37846	0.922825	2.33781	0.234806	1.41498	-0.688019	-2.103	0.865423	0.55671	0.986001	0.79453	0.921851	0.653486
AT1G15730	4.8398	8.43483	7.09742	8.64691	0.801411	0.552346	0.837237	-0.249065	0.0358261	0.284891	0.910478	0.965951	0.916892	0.983706	0.996936	0.982481
AT1G15740	9.26804	14.6209	13.4178	5.88822	0.657698	0.533813	-0.654433	-0.123885	-1.31213	-1.18825	0.960746	0.974879	0.969404	0.993978	0.891503	0.929987
AT1G15750	35.8312	44.2041	27.3581	34.5302	0.302963	-0.389249	-0.0533587	-0.692213	-0.356322	0.335891	0.94498	0.925792	0.993335	0.829931	0.930027	0.944179
AT1G15757	0.276389	0.242198	0.527836	2.2004	-0.190517	0.933387	2.99299	1.1239	3.18351	2.0596	1	1	0.900194	1	0.894045	0.93226
AT1G15760	4.76646	2.13999	2.03096	5.70745	-1.15531	-1.23076	0.259929	-0.0754435	1.41524	1.49069	0.888688	0.905852	0.986001	0.99642	0.843658	0.858732
AT1G15770	0.119307	0.475094	0.574446	0.494836	1.99353	2.26749	2.05227	0.273959	0.0587387	-0.21522	1	1	1	1	1	1
AT1G15772	0.455108	0.459586	0.180099	0.736007	0.0141264	-1.33742	0.693512	-1.35154	0.679386	2.03093	1	1	0.966046	1	0.967292	0.873115
AT1G15780	17.8424	16.1386	15.7093	14.2975	-0.144798	-0.183687	-0.319551	-0.038889	-0.174753	-0.135864	0.98029	0.972827	0.935241	0.99442	0.974135	0.981401
AT1G15790	2.2884	0.192937	0.304513	1.66651	-3.56813	-2.90976	-0.457505	0.658375	3.11063	2.45225	0.846674	0.632611	0.972975	1	0.850233	0.66038
AT1G15800	23.8611	25.569	16.6736	18.4431	0.0997303	-0.517101	-0.371582	-0.616831	-0.471312	0.145519	0.988628	0.896589	0.940269	0.858784	0.90603	0.984648
AT1G15810	27.9706	31.1159	22.4144	30.9719	0.153739	-0.319483	0.14705	-0.473222	-0.00668865	0.466533	0.982481	0.968848	0.989226	0.930576	0.999059	0.970441
AT1G15820	11.382	5.23138	12.2704	226.949	-1.12149	0.108425	4.31754	1.22992	5.43903	4.20912	0.915672	0.994852	0.27801	0.920355	0.204235	0.410099
AT1G15825	1.02447	0.867404	0.860025	0	-0.240099	-0.252424	65535	-0.0123245	65535	65535	1	1	1	1	1	1
AT1G15830	0.275346	0.212393	0	0.0319746	-0.374509	65535	-3.10625	65535	-2.73174	65535	1	1	1	1	1	1
AT1G15840	0	0	0	0	0	0	0	0	0	0	1	1	1	1	1	1
AT1G15850	0	0.0340338	0.581147	0.110863	65535	65535	65535	4.09386	1.70374	-2.39013	1	1	1	1	1	1
AT1G15860	59.4509	42.8329	34.7168	40.2186	-0.472979	-0.776063	-0.563837	-0.303084	-0.0908577	0.212226	0.876046	0.78377	0.84389	0.953583	0.988628	0.972081
AT1G15870	11.3516	4.95689	1.91216	6.14364	-1.19539	-2.56962	-0.885728	-1.37423	0.309659	1.68389	0.801739	0.524927	0.854781	0.840682	0.974794	0.776292
AT1G15880	38.3914	24.3978	46.2523	25.5624	-0.654033	0.268743	-0.586758	0.922776	0.0672745	-0.855501	0.84129	0.963014	0.850812	0.721061	0.992459	0.759201
AT1G15885,AT1G15890	3.14373	2.10448	9.83472	1.9346	-0.579011	1.64541	-0.70044	2.22442	-0.121429	-2.34585	0.9696	0.816858	0.964688	0.701652	0.994581	0.724322
AT1G15900	0.579341	2.59102	1.45941	1.9372	2.16103	1.3329	1.74149	-0.828135	-0.419545	0.40859	0.858413	0.949727	0.898238	0.965117	0.982005	0.986001
AT1G15910	11.514	15.0894	13.3044	12.9017	0.390144	0.208508	0.164167	-0.181636	-0.225977	-0.0443417	0.926296	0.974034	0.982507	0.975852	0.970315	0.994471
AT1G15920	27.0472	24.4521	16.311	28.2729	-0.145519	-0.729637	0.0639404	-0.584118	0.209459	0.793577	0.982739	0.886318	0.992933	0.920205	0.972112	0.871806
AT1G15930	1009.51	795.45	662.077	917.907	-0.343806	-0.608579	-0.137229	-0.264773	0.206577	0.47135	0.946881	0.863446	0.986795	0.957756	0.973378	0.906739
AT1G15940	8.21917	15.8522	17.9853	6.22516	0.947614	1.12975	-0.400882	0.182136	-1.3485	-1.53063	0.684175	0.52922	0.939937	0.973904	0.393202	0.262914
AT1G15950	48.0909	23.6155	23.1289	46.4561	-1.02603	-1.05607	-0.0498945	-0.0300348	0.976136	1.00617	0.695454	0.677538	0.994128	0.996795	0.71931	0.699923
AT1G15960	0.601775	0.731998	0.537592	1.8515	0.282617	-0.16271	1.6214	-0.445328	1.33878	1.78411	0.99442	0.991514	0.964829	0.988511	0.972289	0.964901
AT1G15970	20.2732	25.9469	29.4663	25.3041	0.355984	0.539492	0.319796	0.183508	-0.0361885	-0.219696	0.931022	0.857374	0.943569	0.974559	0.995289	0.968049
AT1G15980	0.0314739	0.325357	0.0114884	2.25512	3.36979	-1.45398	6.1629	-4.82377	2.79311	7.61688	1	1	0.851499	1	0.860274	0.752708
AT1G15990	0	0	0	0.0230736	0	0	65535	0	65535	65535	1	1	1	1	1	1
AT1G16000	131.736	95.7202	152.804	142.412	-0.460756	0.214032	0.112422	0.674789	0.573179	-0.10161	0.898891	0.970978	0.986001	0.819478	0.84548	0.987262
AT1G16010	31.5863	54.0828	40.3033	28.8416	0.77587	0.351597	-0.131147	-0.424272	-0.907017	-0.482744	0.747481	0.930503	0.98371	0.895697	0.633594	0.872988
AT1G16020	16.1039	98.7649	106.098	20.2373	2.61659	2.71992	0.32961	0.103324	-2.28698	-2.39031	0.00829426	0.00829426	0.943169	0.986496	0.00829426	0.00829426
AT1G16022	0.580893	2.03968	0.745482	0	1.812	0.359903	65535	-1.4521	65535	65535	0.912911	0.986496	1	0.936411	0.0440822	0.718727
AT1G16025	0.439386	0.234428	0.245176	0	-0.906344	-0.841673	65535	0.0646708	65535	65535	1	1	1	1	1	1
AT1G16030	45.927	9.05402	5.41334	9.51172	-2.34271	-3.08475	-2.27156	-0.742041	0.0711477	0.813188	0.068719	0.00829426	0.074306	0.851499	0.992435	0.842561
AT1G16040	15.2975	25.7143	39.1738	17.0454	0.749279	1.3566	0.156094	0.607317	-0.593185	-1.2005	0.843658	0.501484	0.98532	0.860274	0.883342	0.609544
AT1G16060	5.8829	2.01509	1.84406	4.37127	-1.54568	-1.67364	-0.428473	-0.127955	1.11721	1.24517	0.717127	0.843658	0.960218	0.994081	0.842561	0.886958
AT1G16070	11.5252	15.5764	8.90876	12.4406	0.434569	-0.371492	0.110266	-0.806061	-0.324304	0.481758	0.957253	0.973337	0.991998	0.842334	0.956419	0.933189
AT1G16080	10.4254	7.76333	4.7237	11.9683	-0.42536	-1.14212	0.199106	-0.716759	0.624466	1.34122	0.941899	0.781863	0.980619	0.885607	0.882352	0.695608
AT1G16090	1.17987	0.911242	0.228864	2.44103	-0.372725	-2.36607	1.04886	-1.99334	1.42158	3.41493	0.981026	0.826647	0.896589	0.843658	0.837143	0.687138
AT1G16100	0	0	0	0	0	0	0	0	0	0	1	1	1	1	1	1
AT1G16110	0.755987	0.467339	0.0434368	0.710489	-0.693894	-4.12137	-0.0895497	-3.42748	0.604344	4.03182	0.956947	0.812444	0.995289	1	0.966805	0.812609
AT1G16120	0.294225	0.494572	0.178877	0.104603	0.749258	-0.717951	-1.49199	-1.46721	-2.24125	-0.774042	1	1	1	1	1	1
AT1G16130	1.82758	1.64951	1.30887	1.24417	-0.1479	-0.481613	-0.554747	-0.333713	-0.406847	-0.0731338	0.989965	0.968658	0.957975	0.978835	0.970315	0.995542
AT1G16140	0	0	0.00680293	0	0	65535	0	65535	0	65535	1	1	1	1	1	1
AT1G16150	5.91065	2.06787	4.60644	1.29673	-1.51517	-0.359665	-2.18844	1.15551	-0.673269	-1.82878	0.641139	0.966894	0.413042	0.802549	0.924394	0.598641
AT1G16160	14.0037	4.66738	10.5912	4.98385	-1.58513	-0.40295	-1.49048	1.18218	0.0946483	-1.08753	0.515675	0.948476	0.592039	0.665817	0.991998	0.741578
AT1G16170	82.1234	42.056	60.3039	106.179	-0.965481	-0.445543	0.370632	0.519938	1.33611	0.816175	0.661659	0.904912	0.9264	0.888743	0.363012	0.77771
AT1G16180	206.143	135.608	189.84	145.672	-0.604199	-0.118857	-0.500918	0.485341	0.103281	-0.38206	0.839033	0.984924	0.873273	0.859609	0.986119	0.912911
AT1G16190	48.4632	46.5004	37.3679	36.9923	-0.0596477	-0.375088	-0.389666	-0.315441	-0.330019	-0.0145778	0.992766	0.915341	0.911372	0.938911	0.935241	0.997203
AT1G16210	63.9471	48.3403	68.0372	64.5465	-0.403655	0.0894444	0.0134598	0.493099	0.417114	-0.0759846	0.914569	0.988628	0.99743	0.87791	0.904045	0.990433
AT1G16220	11.9969	10.1915	17.8687	12.5899	-0.235298	0.574774	0.0696013	0.810072	0.3049	-0.505172	0.974419	0.88395	0.993335	0.81043	0.965428	0.904912
AT1G16225	0.804132	0.188464	0.442178	0.17333	-2.09314	-0.862805	-2.21391	1.23034	-0.120765	-1.3511	0.862019	0.968364	0.875744	1	1	1
AT1G16230	3.01224	0.750579	0	2.60266	-2.00476	65535	-0.210848	65535	1.79391	65535	0.840548	0.00829426	0.990887	1	0.857151	0.0141231
AT1G16240	100.665	76.6706	86.5307	73.2923	-0.392821	-0.218283	-0.457833	0.174538	-0.0650125	-0.23955	0.904912	0.966714	0.878417	0.974559	0.991805	0.963466
AT1G16250	5.05594	2.97065	1.55433	3.18748	-0.767202	-1.70168	-0.665564	-0.934481	0.101637	1.03612	0.875068	0.675219	0.896589	0.875586	0.992315	0.853343
AT1G16260	2.26761	3.56593	0.818238	3.74436	0.653107	-1.47058	0.723548	-2.12369	0.0704414	2.19413	0.904038	0.909062	0.885633	0.878354	0.993847	0.87747
AT1G16270	25.0082	23.328	23.7735	18.3923	-0.100336	-0.073044	-0.443294	0.0272921	-0.342958	-0.37025	0.986545	0.990406	0.882948	0.996186	0.928946	0.917225
AT1G16280	15.9294	17.8031	7.04967	13.327	0.160438	-1.17607	-0.257341	-1.3365	-0.417779	0.918725	0.981369	0.699573	0.969294	0.593518	0.929242	0.823571
AT1G16290	0.419475	0.150617	0.0638623	0.143792	-1.4777	-2.71555	-1.5446	-1.23785	-0.0669006	1.17095	1	1	1	1	1	1
AT1G16300	39.763	44.5985	35.1551	40.5108	0.165567	-0.177694	0.0268787	-0.343261	-0.138689	0.204573	0.975756	0.975294	0.99618	0.934681	0.98131	0.97156
AT1G16310	1.67513	1.66375	0.213895	0.739547	-0.00984082	-2.9693	-1.17956	-2.95946	-1.16972	1.78974	0.999059	0.805587	0.888853	0.801692	0.884994	0.88774
AT1G16320	10.0775	16.545	20.2464	12.1221	0.71526	1.00653	0.266502	0.291265	-0.448758	-0.740023	0.854579	0.767324	0.97333	0.963041	0.928551	0.843658
AT1G16330	11.1322	13.1386	11.8406	11.1739	0.239067	0.0890065	0.00539418	-0.15006	-0.233673	-0.0836123	0.970978	0.991351	0.999059	0.98344	0.971065	0.992036
AT1G16340	14.0411	13.7342	12.1579	14.5454	-0.0318867	-0.207762	0.050907	-0.175875	0.0827938	0.258669	0.99671	0.978966	0.994755	0.982699	0.991998	0.972112
AT1G16350	66.6308	58.1528	30.0204	62.5959	-0.19634	-1.15025	-0.0901203	-0.953907	0.10622	1.06013	0.970978	0.444032	0.988628	0.615702	0.986421	0.587412
AT1G16360	0.573148	0.187857	0.0649509	1.04592	-1.60927	-3.14149	0.86779	-1.53222	2.47706	4.00928	1	1	0.952987	1	0.855167	0.836404
AT1G16370	46.4267	20.6857	20.2661	38.3144	-1.16632	-1.19589	-0.277068	-0.0295644	0.889256	0.91882	0.631334	0.606743	0.965603	0.996899	0.786216	0.771045
AT1G16380	0.250067	0.0767531	2.43988	0.687419	-1.70402	3.28642	1.45887	4.99044	3.16289	-1.82755	1	0.715045	0.906739	0.736601	0.819072	0.776292
AT1G16390	1.61265	1.93293	4.02752	2.75709	0.261353	1.32045	0.773709	1.0591	0.512356	-0.546744	0.98558	0.843365	0.93016	0.867773	0.964182	0.955291
AT1G16400	0.0820884	0.560341	0	0.738343	2.77105	65535	3.16904	65535	0.397987	65535	1	1	0.810649	1	0.98023	0.00829426
AT1G16410	1.21596	2.06342	0.213681	3.28188	0.762949	-2.50856	1.43243	-3.27151	0.669482	3.94099	0.969012	0.869016	0.788598	0.946881	0.966358	0.851267
AT1G16420	2.77461	2.88085	0.78175	7.57446	0.0542058	-1.82751	1.44886	-1.88171	1.39465	3.27636	0.996702	0.823137	0.765282	0.809872	0.760801	0.49949
AT1G16430	17.3441	8.4073	8.98064	16.9827	-1.04473	-0.949557	-0.0303851	0.0951755	1.01435	0.919172	0.834347	0.850459	0.996936	0.993335	0.842193	0.860061
AT1G16440	30.3044	14.4793	4.00551	44.1276	-1.06553	-2.91947	0.542152	-1.85394	1.60769	3.46162	0.758654	0.0988329	0.899147	0.488124	0.358135	0.0342382
AT1G16445	3.80114	2.60634	3.01323	3.64235	-0.544408	-0.335123	-0.0615654	0.209285	0.482842	0.273557	0.963041	0.982005	0.996248	0.988628	0.965619	0.984924
AT1G16450	0	0	0	0	0	0	0	0	0	0	1	1	1	1	1	1
AT1G16460	15.6488	27.6399	32.3119	22.6015	0.820697	1.04601	0.530365	0.225311	-0.290332	-0.515643	0.78188	0.642738	0.889583	0.968848	0.955166	0.880219
AT1G16470	62.0835	65.6857	58.9843	59.1019	0.0813691	-0.0738781	-0.071005	-0.155247	-0.152374	0.00287311	0.989197	0.990598	0.991514	0.978907	0.979379	0.999124
AT1G16480	0.936092	1.36921	0.170667	1.45278	0.548627	-2.45547	0.634099	-3.00409	0.0854718	3.08956	0.955866	0.865307	0.943484	0.853892	0.993696	0.852616
AT1G16489	2.02991	2.53644	2.42699	1.41331	0.321387	0.257749	-0.522339	-0.0636375	-0.843725	-0.780088	0.991737	0.993335	0.988628	0.99668	0.97925	0.986098
AT1G16490	0.742897	1.59241	1.69479	2.78277	1.09997	1.18987	1.90529	0.0898963	0.805312	0.715416	0.914091	0.942118	0.788149	0.996248	0.928012	0.962623
AT1G16500	0.0483531	0.210157	1.52853	0.746665	2.11979	4.98239	3.94878	2.8626	1.82899	-1.03361	1	0.843658	1	0.778828	1	0.943999
AT1G16510	0.324254	2.04777	0.78009	1.12244	2.65886	1.26652	1.79144	-1.39234	-0.867413	0.524928	0.792268	1	0.868263	0.892255	0.929619	0.97822
AT1G16515	0.17536	0	0	0.798944	65535	65535	2.18777	0	65535	65535	1	1	1	1	1	1
AT1G16520	23.1569	36.1659	41.0442	24.287	0.64319	0.825737	0.0687434	0.182547	-0.574447	-0.756994	0.834347	0.748907	0.992388	0.974794	0.85455	0.805035
AT1G16530	0.0243227	0.502548	0.191511	0.131925	4.36888	2.97705	2.43934	-1.39183	-1.92954	-0.537707	1	1	1	1	1	1
AT1G16540	4.95025	6.71928	5.15489	6.26253	0.440807	0.0584414	0.339244	-0.382365	-0.101562	0.280803	0.924106	0.994266	0.955291	0.946268	0.988628	0.968322
AT1G16550	2.84031	3.57663	3.5954	3.27821	0.332553	0.340102	0.20686	0.00754915	-0.125693	-0.133242	0.969294	0.969404	0.983873	0.999059	0.988628	0.988628
AT1G16560	69.4382	69.0428	82.9541	98.6329	-0.00823815	0.256583	0.506339	0.264821	0.514577	0.249756	0.998273	0.961305	0.874618	0.959795	0.872409	0.965083
AT1G16570	8.02749	9.15635	11.5454	10.7164	0.189823	0.524303	0.416794	0.33448	0.226971	-0.107508	0.991998	0.974243	0.982462	0.984616	0.989965	0.994755
AT1G16590	2.97013	1.8767	1.24954	3.6857	-0.662326	-1.24913	0.311413	-0.586805	0.973739	1.56054	0.948222	0.871027	0.978907	0.968373	0.886659	0.830769
AT1G16600	0	0	0	0	0	0	0	0	0	0	1	1	1	1	1	1
AT1G16610	115.07	137.121	97.778	116.093	0.252939	-0.234929	0.0127732	-0.487868	-0.240166	0.247702	0.95885	0.963113	0.997859	0.861053	0.966354	0.964562
AT1G16620	0	0	0	0	0	0	0	0	0	0	1	1	1	1	1	1
AT1G16630	4.86468	7.31373	6.33557	5.29865	0.588263	0.38113	0.12328	-0.207133	-0.464984	-0.257851	0.877102	0.947448	0.98811	0.975566	0.920404	0.970978
AT1G16635	1.11048	0.497487	0.169187	1.07177	-1.15845	-2.71449	-0.0511873	-1.55604	1.10726	2.6633	0.939473	0.84215	0.997081	1	0.934181	0.836404
AT1G16640	1.12459	0	0	1.13731	65535	65535	0.0162274	0	65535	65535	0.122253	0.122253	0.998781	1	0.0723043	0.0723043
AT1G16650	6.27205	10.3952	14.8108	7.1438	0.72891	1.23964	0.187755	0.510729	-0.541156	-1.05189	0.84646	0.608293	0.983259	0.894416	0.900577	0.714503
AT1G16660	0	0.0753819	0	0.0827082	65535	0	65535	65535	0.133811	65535	1	1	1	1	1	1
AT1G16670	16.0428	8.42175	5.74323	8.86627	-0.929737	-1.48199	-0.855529	-0.552257	0.0742076	0.626464	0.765901	0.541844	0.808196	0.917844	0.993124	0.897597
AT1G16680	8.57695	10.2955	5.91059	9.56566	0.263481	-0.537163	0.1574	-0.800644	-0.106081	0.694563	0.967917	0.908973	0.984308	0.825684	0.988624	0.858897
AT1G16690	7.80079	9.14943	10.6239	6.27341	0.230062	0.44562	-0.31437	0.215559	-0.544432	-0.75999	0.973772	0.926559	0.964726	0.975639	0.902767	0.842334
AT1G16700	182.138	124.936	167.313	171.188	-0.54384	-0.122483	-0.0894471	0.421356	0.454392	0.0330364	0.84338	0.98344	0.988028	0.88774	0.874721	0.995289
AT1G16705	0.721087	0.586504	0.115278	1.694	-0.298033	-2.64506	1.23219	-2.34703	1.53022	3.87725	0.993124	0.906739	0.928869	0.920205	0.904912	0.839033
AT1G16710	5.53295	8.93692	9.37982	8.20374	0.691728	0.761511	0.568233	0.0697833	-0.123495	-0.193278	0.805153	0.772046	0.844242	0.991448	0.984571	0.972494
AT1G16720	4.4131	6.64624	7.92195	14.8392	0.590747	0.844064	1.74955	0.253318	1.1588	0.905486	0.894765	0.894394	0.301443	0.980896	0.648724	0.871307
AT1G16730	0.620119	0.241737	1.31598	2.0167	-1.3591	1.08552	1.70138	2.44462	3.06049	0.615862	0.974808	0.975238	0.968685	0.964453	0.937133	0.981489
AT1G16740	141.756	102.877	153.343	126.393	-0.462485	0.113354	-0.165488	0.575839	0.296997	-0.278843	0.892632	0.9861	0.98021	0.843658	0.95216	0.956732
AT1G16750	0.459866	0.298582	0.260659	0.379673	-0.623086	-0.81905	-0.276454	-0.195964	0.346632	0.542596	1	1	1	1	1	1
AT1G16760	0	0	0	0	0	0	0	0	0	0	1	1	1	1	1	1
AT1G16770	0.208869	0.255442	0.01923	0.0096622	0.290395	-3.44117	-4.4341	-3.73157	-4.7245	-0.992933	1	1	1	1	1	1
AT1G16780	2.63838	4.54014	8.61731	1.52482	0.783084	1.70758	-0.79101	0.924501	-1.57409	-2.49859	0.844485	0.406689	0.878722	0.81122	0.608293	0.198799
AT1G16790	13.2927	9.69893	4.28451	10.4058	-0.454734	-1.63343	-0.353248	-1.1787	0.101486	1.28018	0.955449	0.738103	0.969404	0.843658	0.992388	0.831274
AT1G16800	1.20116	2.03345	3.05484	1.63916	0.759507	1.34668	0.448531	0.587169	-0.310976	-0.898145	0.859194	0.715045	0.948476	0.900817	0.965341	0.836404
AT1G16810	81.5404	78.7016	68.1749	76.8639	-0.0511221	-0.258275	-0.0852097	-0.207153	-0.0340876	0.173065	0.993335	0.96044	0.989197	0.970315	0.995289	0.976073
AT1G16820	2.04741	3.27047	0.438062	1.94101	0.6757	-2.22459	-0.0769903	-2.90029	-0.75269	2.1476	0.988628	0.962116	0.996795	0.94467	0.98806	0.966438
AT1G16825	9.95933	9.09549	9.4481	9.24488	-0.130897	-0.0760239	-0.107394	0.0548733	0.0235031	-0.0313703	0.989965	0.99442	0.992269	0.995363	0.997293	0.997037
AT1G16830	1.95677	1.41898	2.49515	2.14014	-0.46362	0.350656	0.129233	0.814275	0.592853	-0.221422	0.964891	0.977568	0.991998	0.915082	0.946994	0.986795
AT1G16840	94.7288	62.3623	54.8386	66.4186	-0.603128	-0.788611	-0.512215	-0.185483	0.0909134	0.276396	0.844485	0.794082	0.884613	0.974794	0.988628	0.960019
AT1G16850	31.9416	8.50984	14.1254	14.4547	-1.90823	-1.17714	-1.1439	0.73109	0.764331	0.0332412	0.371299	0.726539	0.751175	0.885238	0.877828	0.996832
AT1G16860	53.6311	42.1155	48.9353	58.3751	-0.348719	-0.132196	0.122283	0.216523	0.471002	0.254479	0.921181	0.982005	0.984503	0.965352	0.875524	0.958234
AT1G16870	36.8252	42.0763	30.3902	33.7696	0.192313	-0.277087	-0.124971	-0.469401	-0.317284	0.152116	0.973337	0.96044	0.986167	0.884613	0.943603	0.982507
AT1G16880	18.4649	19.1734	21.8439	28.8824	0.0543204	0.242448	0.645407	0.188128	0.591087	0.402959	0.99696	0.990303	0.966485	0.992175	0.968874	0.983215
AT1G16890	209.81	202.586	259.926	209.661	-0.0505484	0.309016	-0.00102839	0.359565	0.04952	-0.310045	0.993335	0.945677	0.999644	0.929195	0.993772	0.949349
AT1G16900	20.8839	34.4443	21.9923	20.3878	0.721873	0.0746056	-0.0346855	-0.647268	-0.756559	-0.109291	0.78188	0.991737	0.995363	0.837734	0.777827	0.98806
AT1G16905	80.1715	22.1554	108.857	22.6877	-1.85543	0.441275	-1.82118	2.2967	0.0342524	-2.26245	0.206095	0.924801	0.217175	0.0440822	0.996248	0.0307015
AT1G16910	0	0.112065	0	0	65535	0	0	65535	65535	0	1	1	1	1	1	1
AT1G16916	24.5525	14.8187	27.0885	28.1285	-0.728455	0.14181	0.196158	0.870265	0.924613	0.0543477	0.896783	0.98862	0.983867	0.853447	0.843658	0.994966
AT1G16920	112.357	155	98.2114	127.143	0.464176	-0.194132	0.178356	-0.658308	-0.28582	0.372487	0.871908	0.971544	0.97434	0.79798	0.945021	0.91606
AT1G16930	13.9453	8.68293	7.38637	10.494	-0.683526	-0.916843	-0.410212	-0.233317	0.273315	0.506631	0.855251	0.819851	0.94137	0.978025	0.970315	0.929888
AT1G16940	1.50976	1.63177	1.24623	5.97176	0.112112	-0.276756	1.98383	-0.388868	1.87172	2.26059	0.994128	0.986119	0.6487	0.979541	0.697266	0.577671
AT1G16950	1.56576	2.06404	0.796313	4.04618	0.398605	-0.975459	1.36969	-1.37406	0.971086	2.34515	0.984924	0.960106	0.892044	0.923027	0.939077	0.814448
AT1G16960	0	0.0158688	0.0812906	0.667378	65535	65535	65535	2.3569	5.39424	3.03734	1	1	1	1	1	1
AT1G16970	22.0738	25.548	24.2761	22.2417	0.210874	0.137198	0.0109319	-0.0736756	-0.199942	-0.126266	0.969197	0.982481	0.998273	0.990336	0.970978	0.984368
AT1G16980	0.103369	0.0422052	0.0749609	0.484264	-1.29231	-0.463595	2.22799	0.828718	3.5203	2.69158	1	1	1	1	1	1
AT1G17000	0.28213	0.518279	0.307313	1.48063	0.877369	0.123348	2.39178	-0.754021	1.51441	2.26843	1	1	0.651956	1	0.842023	0.753192
AT1G17010	0.107644	0.157	0	0.340007	0.544494	65535	1.6593	65535	1.1148	65535	1	1	1	1	1	1
AT1G17020	0.00892578	0	0	0.0408704	65535	65535	2.19501	0	65535	65535	1	1	1	1	1	1
AT1G17030	0.292388	0.167623	1.41606	0.324305	-0.802665	2.27593	0.149469	3.0786	0.952134	-2.12646	1	0.840548	1	0.701813	1	0.820619
AT1G17040	4.50107	8.46348	4.34106	6.73197	0.910983	-0.0522196	0.580761	-0.963203	-0.330222	0.632981	0.794261	0.996239	0.905852	0.858366	0.960218	0.938386
AT1G17050	25.827	25.7955	21.6227	25.1973	-0.00175773	-0.256333	-0.0356092	-0.254575	-0.0338514	0.220724	0.999537	0.967671	0.995114	0.967671	0.995289	0.97333
AT1G17060	84.0708	23.2285	43.1496	43.3577	-1.85571	-0.962256	-0.955317	0.893455	0.900394	0.00693887	0.0723043	0.653099	0.700926	0.680161	0.720064	0.998417
AT1G17070	7.17598	7.78207	3.87349	8.98777	0.116978	-0.889542	0.324786	-1.00652	0.207808	1.21433	0.993335	0.952715	0.981553	0.917435	0.986496	0.894888
AT1G17080	204.079	109.08	124.874	132.605	-0.903737	-0.708659	-0.621999	0.195079	0.281739	0.08666	0.727432	0.820145	0.852234	0.974374	0.961925	0.990128
AT1G17090	10.2012	5.83473	3.63695	16.0046	-0.806003	-1.48794	0.649748	-0.681936	1.45575	2.13769	0.895586	0.86579	0.906875	0.965013	0.722256	0.822705
AT1G17100	3.92939	7.78068	10.3913	5.42618	0.985589	1.403	0.465629	0.417409	-0.51996	-0.937369	0.975135	0.966485	0.991081	0.989264	0.987774	0.977529
AT1G17110	28.3071	32.2578	36.7117	27.912	0.188484	0.375075	-0.0202791	0.18659	-0.208763	-0.395354	0.973052	0.923568	0.996936	0.973293	0.969404	0.920205
AT1G17120	12.8639	10.4723	10.6958	14.3681	-0.296751	-0.266284	0.159542	0.0304665	0.456292	0.425826	0.960173	0.965683	0.980896	0.996795	0.912946	0.923568
AT1G17130	54.1468	43.7472	56.1863	50.6796	-0.307687	0.0533429	-0.0954721	0.36103	0.212215	-0.148815	0.95328	0.99442	0.988628	0.948834	0.972212	0.983873
AT1G17140	8.16034	15.096	30.834	7.58736	0.887465	1.91782	-0.105031	1.03035	-0.992496	-2.02285	0.912946	0.78377	0.994595	0.865113	0.891131	0.740222
AT1G17145	16.7614	18.894	9.08703	13.465	0.172786	-0.883265	-0.315932	-1.05605	-0.488718	0.567332	0.980896	0.814979	0.959467	0.728088	0.90603	0.904066
AT1G17147	67.3421	30.2356	24.745	63.6434	-1.15526	-1.44437	-0.0814966	-0.289108	1.07376	1.36287	0.623339	0.533953	0.991527	0.970434	0.698748	0.606743
AT1G17150	0.133457	0.0438577	0.0482625	0.192369	-1.60547	-1.4674	0.527497	0.13807	2.13297	1.9949	1	1	1	1	1	1
AT1G17160	20.5634	23.2841	31.2878	21.713	0.179265	0.605522	0.0784798	0.426256	-0.100785	-0.527042	0.978185	0.844485	0.991514	0.907905	0.988511	0.872466
AT1G17170	198.73	48.4743	71.2153	71.954	-2.03552	-1.48055	-1.46567	0.554968	0.569855	0.0148869	0.0271289	0.182898	0.198799	0.860028	0.860028	0.997203
AT1G17180	1298.99	380.479	909.932	322.388	-1.7715	-0.51356	-2.01052	1.25794	-0.239018	-1.49696	0.353446	0.918815	0.206095	0.528521	0.970315	0.261141
AT1G17190	895.783	367.504	520.63	560.012	-1.28539	-0.782892	-0.677691	0.502498	0.607699	0.105201	0.583306	0.838249	0.869833	0.865869	0.843658	0.987774
AT1G17200	3.55901	5.27018	5.56217	2.66996	0.566375	0.644171	-0.414659	0.0777959	-0.981035	-1.05883	0.953742	0.940412	0.98131	0.994445	0.932567	0.920404
AT1G17210	46.6886	50.7375	54.8975	38.693	0.119983	0.233672	-0.270997	0.11369	-0.39098	-0.50467	0.983706	0.962716	0.953141	0.984202	0.900602	0.851499
AT1G17220	3.69287	4.70258	3.94332	7.22571	0.348711	0.0946678	0.968396	-0.254043	0.619686	0.873729	0.955291	0.991998	0.740368	0.975238	0.866193	0.836495
AT1G17230	2.35223	2.76963	3.28179	6.07812	0.235667	0.480453	1.3696	0.244786	1.13393	0.889144	0.981738	0.952386	0.680161	0.981052	0.782732	0.843658
AT1G17232	0.240992	0.00740768	1.25512e-05	0.837296	-5.02382	-14.2289	1.79675	-9.20506	6.82057	16.0256	1	1	0.974794	1	0.928835	0.917063
AT1G17235	0.546044	1.25775	4.46621	2.3502	1.20376	3.03196	2.1057	1.82821	0.90194	-0.926265	0.95275	0.829931	0.896589	0.843658	0.960369	0.949043
AT1G17240	0	0.245391	0.938236	0.986506	65535	65535	65535	1.93487	2.00725	0.0723776	1	0.00829426	0.00829426	0.833353	0.816858	0.995787
AT1G17250	1.19403	0.127463	0.107222	0.287822	-3.22769	-3.47717	-2.05259	-0.249484	1.17509	1.42458	0.866549	0.854174	0.878989	1	1	1
AT1G17255	0.871251	2.15412	0.7044	0.564383	1.30594	-0.306693	-0.626413	-1.61263	-1.93235	-0.31972	0.833941	0.987774	0.968874	0.843658	0.778998	0.988628
AT1G17260	0.0857563	0.954226	1.62828	0.308287	3.47602	4.24696	1.84596	0.770947	-1.63006	-2.401	0.77454	0.731159	1	0.921476	0.839033	0.680475
AT1G17270	7.84325	6.23492	6.06443	4.37798	-0.331081	-0.371079	-0.841187	-0.0399977	-0.510106	-0.470108	0.959467	0.95408	0.835441	0.996117	0.921792	0.93865
AT1G17275	0.00475258	0.0491782	0	0.00800974	3.37124	65535	0.753043	65535	-2.61819	65535	1	1	1	1	1	1
AT1G17277	0.0877435	0.32455	0.505765	0.889885	1.88708	2.5271	3.34225	0.640028	1.45518	0.815151	1	1	1	1	1	1
AT1G17280	66.9731	57.9589	94.8303	56.9758	-0.208552	0.501766	-0.233233	0.710319	-0.0246806	-0.734999	0.968874	0.869272	0.965344	0.790111	0.996795	0.791454
AT1G17285	11.5785	8.36636	7.8627	12.1372	-0.468781	-0.558356	0.0679883	-0.0895754	0.536769	0.626345	0.964562	0.955151	0.995127	0.99442	0.956085	0.944179
AT1G17290	194.436	149.472	138.609	159.031	-0.379413	-0.488268	-0.289986	-0.108855	0.0894276	0.198283	0.920404	0.874315	0.953868	0.985264	0.988512	0.969404
AT1G17300	20.1675	4.7913	5.58522	45.922	-2.07354	-1.85234	1.18716	0.221195	3.2607	3.0395	0.519004	0.574688	0.65437	0.987774	0.140412	0.152655
AT1G17310	7.4715	6.87813	5.57232	3.23692	-0.119381	-0.423121	-1.20678	-0.30374	-1.0874	-0.783657	0.992175	0.9696	0.851454	0.979797	0.868524	0.928869
AT1G17330	12.2189	13.9597	14.0703	9.02333	0.192154	0.203535	-0.437383	0.0113803	-0.629538	-0.640918	0.982013	0.981026	0.944836	0.998273	0.888743	0.890794
AT1G17340	65.7943	27.0425	16.6528	36.1751	-1.28274	-1.9822	-0.862965	-0.699462	0.41977	1.11923	0.497125	0.122253	0.787168	0.785597	0.900817	0.46854
AT1G17345	1.45938	0.508349	1.30802	2.08905	-1.52147	-0.157974	0.517492	1.36349	2.03896	0.675465	0.881904	0.993152	0.972975	0.920205	0.843658	0.967302
AT1G17350	24.2527	28.6489	27.4809	25.4943	0.240333	0.18028	0.0720277	-0.0600528	-0.168305	-0.108252	0.969404	0.979853	0.992487	0.993335	0.980896	0.988624
AT1G17360	55.5243	40.1889	57.7393	35.3115	-0.466324	0.0564343	-0.652984	0.522758	-0.18666	-0.709418	0.892088	0.993335	0.836404	0.860162	0.973416	0.800752
AT1G17370	91.2272	139.962	204.213	72.204	0.617495	1.16254	-0.337386	0.545044	-0.954881	-1.49993	0.821757	0.441187	0.938911	0.851896	0.606743	0.214686
AT1G17380	15.1613	17.8491	21.7442	7.30007	0.235465	0.520238	-1.05441	0.284773	-1.28987	-1.57465	0.974794	0.902767	0.788612	0.965683	0.678689	0.483975
AT1G17390	0	0.100657	0	0	65535	0	0	65535	65535	0	1	1	1	1	1	1
AT1G17400	7.29191	42.097	36.235	3.91015	2.52935	2.31301	-0.899074	-0.216335	-3.42842	-3.21209	0.231885	0.316531	0.8996	0.970315	0.108794	0.147537
AT1G17410	15.2297	15.0518	13.1779	12.835	-0.0169589	-0.20877	-0.246809	-0.191812	-0.229851	-0.038039	0.99782	0.985508	0.975238	0.986496	0.977529	0.996936
AT1G17420	13.5135	8.74319	7.29174	16.5508	-0.628169	-0.890067	0.292502	-0.261897	0.920671	1.18257	0.851447	0.778215	0.965619	0.969197	0.793006	0.680079
AT1G17430	14.7461	8.45375	9.89407	8.68517	-0.802672	-0.5757	-0.763709	0.226972	0.0389635	-0.188009	0.915101	0.958698	0.93316	0.988627	0.997203	0.991448
AT1G17440	12.2168	12.1394	8.42849	11.6406	-0.00917321	-0.535526	-0.0697083	-0.526352	-0.0605351	0.465817	0.998417	0.936411	0.993127	0.930027	0.993335	0.943898
AT1G17450	2.8839	3.73212	5.08977	3.86503	0.371972	0.819577	0.422456	0.447606	0.0504844	-0.397121	0.941289	0.790832	0.932578	0.905852	0.99442	0.931585
AT1G17455	24.2344	10.6506	12.096	18.9635	-1.18613	-1.00253	-0.353832	0.183599	0.832295	0.648696	0.702773	0.790072	0.951382	0.984924	0.843658	0.888981
AT1G17460	5.10022	5.16575	4.01911	4.17661	0.0184183	-0.343683	-0.288228	-0.362101	-0.306646	0.0554548	0.99743	0.973179	0.972156	0.971304	0.970003	0.996361
AT1G17470	40.1836	47.2271	30.3094	34.7795	0.233008	-0.406841	-0.208371	-0.639849	-0.44138	0.198469	0.963969	0.910851	0.969404	0.830389	0.890794	0.973337
AT1G17480	2.14581	6.97429	5.12851	1.43258	1.70053	1.25702	-0.582901	-0.443508	-2.28343	-1.83992	0.591614	0.813289	0.957347	0.95262	0.524269	0.706184
AT1G17490	17.9494	33.4083	27.1471	17.6831	0.896274	0.596862	-0.0215609	-0.299411	-0.917834	-0.618423	0.821418	0.900709	0.997287	0.965341	0.82046	0.896589
AT1G17495	0.00390894	0	0	0.0154255	65535	65535	1.98046	0	65535	65535	1	1	1	1	1	1
AT1G17500	27.3348	21.7322	20.6463	22.32	-0.3309	-0.404856	-0.292402	-0.0739559	0.0384978	0.112454	0.931629	0.90164	0.949251	0.990179	0.994755	0.986001
AT1G17510	36.0697	31.0882	38.4277	36.8123	-0.214421	0.091359	0.029401	0.30578	0.243822	-0.0619581	0.975648	0.990406	0.996795	0.960702	0.970978	0.993205
AT1G17520	15.4663	16.8451	18.6111	14.6619	0.123204	0.267036	-0.0770521	0.143832	-0.200256	-0.344088	0.986496	0.965117	0.991998	0.983259	0.975354	0.946356
AT1G17530	54.8176	51.0959	53.2689	33.298	-0.101432	-0.0413453	-0.719206	0.060087	-0.617774	-0.677861	0.987774	0.994471	0.814979	0.993043	0.84462	0.832642
AT1G17540	0.212272	0.156577	0	0.775821	-0.439046	65535	1.86981	65535	2.30885	65535	1	1	0.843658	1	0.796636	0.00829426
AT1G17545	0.295389	0.0222538	0.1861	0.976576	-3.73049	-0.666536	1.72512	3.06395	5.45561	2.39165	1	1	0.936155	1	0.617567	0.888831
AT1G17550	41.0145	37.3637	34.8117	31.7828	-0.134497	-0.236559	-0.367889	-0.102062	-0.233391	-0.13133	0.98252	0.964726	0.923568	0.986119	0.963041	0.982507
AT1G17560	27.0678	9.33464	17.5594	16.8023	-1.53591	-0.624339	-0.687918	0.911574	0.847995	-0.0635792	0.511692	0.88403	0.868483	0.832642	0.843658	0.9936
AT1G17570	0	0	0	0	0	0	0	0	0	0	1	1	1	1	1	1
AT1G17580	18.7039	14.4812	15.8253	14.8011	-0.36916	-0.241104	-0.33763	0.128056	0.03153	-0.0965259	0.92806	0.966714	0.941372	0.983545	0.995289	0.987812
AT1G17590	1.09289	0.687301	0	1.07484	-0.669136	65535	-0.0240263	65535	0.64511	65535	0.957347	0.00829426	0.998273	0.00829426	0.964829	0.00829426
AT1G17600	0.0848313	0.184586	0	0.209927	1.12162	65535	1.30722	65535	0.185598	65535	1	1	1	1	1	1
AT1G17610	0	0	0	0.232136	0	0	65535	0	65535	65535	1	1	1	1	1	1
AT1G17615	0	0.147036	0	0	65535	0	0	65535	65535	0	1	1	1	1	1	1
AT1G17620	257.581	199.635	177.281	187.733	-0.36766	-0.538987	-0.456342	-0.171327	-0.0886825	0.0826444	0.924031	0.858897	0.898258	0.974973	0.988628	0.989542
AT1G17630	1.27511	1.61583	0.056067	0.675734	0.341655	-4.50733	-0.916093	-4.84898	-1.25775	3.59123	0.978907	0.776292	0.920404	0.770296	0.863761	0.808196
AT1G17640	2.58062	4.45506	21.3627	3.97087	0.787727	3.04931	0.621736	2.26158	-0.16599	-2.42757	0.907507	0.160984	0.943484	0.27801	0.988628	0.260779
AT1G17650	2.41366	2.47956	2.63416	6.07434	0.0388609	0.126119	1.3315	0.0872579	1.29264	1.20538	0.996936	0.993043	0.801748	0.994471	0.805448	0.84149
AT1G17660	0	0	0	0	0	0	0	0	0	0	1	1	1	1	1	1
AT1G17665	3.24537	4.39535	3.17783	2.51949	0.437596	-0.0303422	-0.365251	-0.467938	-0.802846	-0.334908	0.962108	0.997287	0.97434	0.965341	0.905344	0.980696
AT1G17670	0	0	0	0	0	0	0	0	0	0	1	1	1	1	1	1
AT1G17680	14.0695	11.0501	3.46174	10.0293	-0.348506	-2.023	-0.488344	-1.67449	-0.139837	1.53466	0.934299	0.681744	0.884683	0.747683	0.983534	0.780017
AT1G17690	26.5906	22.313	30.2096	23.9702	-0.253035	0.184089	-0.149675	0.437124	0.10336	-0.333764	0.959646	0.973337	0.982005	0.887091	0.987486	0.941372
AT1G17700	1.60626	0.0372982	0.0855326	1.31363	-5.42845	-4.23108	-0.290144	1.19737	5.13831	3.94094	0.843658	0.842334	0.990151	1	0.84675	0.846421
AT1G17710	0.797274	0.291223	0.151856	0.0850756	-1.45295	-2.39237	-3.22826	-0.939424	-1.77531	-0.835885	0.970978	0.960106	0.93016	1	1	1
AT1G17720	34.7041	29.1506	38.6165	45.1403	-0.251581	0.154111	0.379309	0.405692	0.630889	0.225197	0.95733	0.977903	0.909978	0.898153	0.815248	0.964726
AT1G17730	46.8487	37.1485	45.9901	39.0765	-0.334705	-0.0266872	-0.261707	0.308018	0.0729985	-0.23502	0.94016	0.99642	0.960702	0.949532	0.991737	0.967917
AT1G17744	2.21082	1.39544	2.88548	1.99575	-0.663859	0.384234	-0.147649	1.04809	0.516211	-0.531883	0.978747	0.972571	0.968322	0.980013	0.979508	0.971017
AT1G17745	104.843	60.1816	76.3773	96.0597	-0.800841	-0.457018	-0.12623	0.343822	0.67461	0.330788	0.787842	0.908973	0.986496	0.937783	0.831876	0.946108
AT1G17750	7.80388	8.45622	2.97137	12.9696	0.115821	-1.39306	0.732868	-1.50888	0.617047	2.12593	0.992766	0.840868	0.939132	0.843658	0.962946	0.805101
AT1G17760	12.9795	13.5412	13.5286	14.5704	0.0611248	0.0597759	0.166804	-0.00134891	0.105679	0.107028	0.99442	0.994169	0.9861	0.999644	0.99158	0.990518
AT1G17770	0.0048206	0.625143	0	0.383777	7.01883	65535	6.31491	65535	-0.703919	65535	0.843658	1	1	0.0229974	0.970575	1
AT1G17780	8.75669	6.35783	5.72827	6.01506	-0.461851	-0.612286	-0.541807	-0.150435	-0.0799565	0.0704784	0.941105	0.942238	0.920152	0.990179	0.993251	0.994986
AT1G17790	8.25939	12.1217	15.1173	10.9892	0.553482	0.872091	0.411982	0.318609	-0.1415	-0.460109	0.888868	0.802143	0.942971	0.955608	0.985426	0.923101
AT1G17800	0	0	0	0.174788	0	0	65535	0	65535	65535	1	1	1	1	1	1
AT1G17810	0.320532	0.155022	0.209991	1.05855	-1.048	-0.610141	1.72354	0.437855	2.77154	2.33368	1	1	0.968373	1	0.941752	0.95248
AT1G17820	4.25235	4.29586	2.92523	3.13793	0.0146868	-0.53971	-0.438448	-0.554396	-0.453135	0.101261	0.998072	0.957253	0.946537	0.954346	0.942045	0.993401
AT1G17830	1.30955	1.06302	0.880061	5.09125	-0.300912	-0.5734	1.95895	-0.272488	2.25986	2.53235	0.984724	0.966543	0.598896	0.987774	0.605468	0.552142
AT1G17840	0.220901	1.51662	0.866881	0.502738	2.77939	1.97243	1.18641	-0.806952	-1.59298	-0.786027	0.871121	0.968684	1	0.974794	0.913348	0.984308
AT1G17850	7.20151	7.57342	5.07956	7.81538	0.072646	-0.503596	0.118016	-0.576242	0.0453702	0.621612	0.993374	0.957727	0.989965	0.948896	0.995936	0.948649
AT1G17860	326.495	107.536	146.374	256.399	-1.60224	-1.1574	-0.34867	0.444831	1.25357	0.808734	0.160984	0.542877	0.953176	0.911369	0.590371	0.828092
AT1G17870	9.32871	9.43301	4.70521	7.72453	0.0160411	-0.987418	-0.27223	-1.00346	-0.288271	0.715188	0.998751	0.964829	0.9914	0.933676	0.986568	0.978772
AT1G17880	768.552	516.631	375.429	595.815	-0.573008	-1.0336	-0.367279	-0.460594	0.20573	0.666324	0.862756	0.693568	0.948476	0.887247	0.971902	0.843658
AT1G17890	276.45	167.662	336.133	155.767	-0.721467	0.282013	-0.827627	1.00348	-0.10616	-1.10964	0.841519	0.966611	0.812732	0.596209	0.986496	0.506508
AT1G17900	0	0	0	0.196538	0	0	65535	0	65535	65535	1	1	1	1	1	1
AT1G17910	0.020453	0.0859905	0	0.0409729	2.07187	65535	1.00236	65535	-1.06951	65535	1	1	1	1	1	1
AT1G17920	2.37456	5.79302	1.83239	1.52254	1.28666	-0.373936	-0.641178	-1.66059	-1.92784	-0.267243	0.694066	0.970315	0.931447	0.570964	0.44861	0.982232
AT1G17930	8.36965	10.8918	11.6093	7.99432	0.380001	0.47204	-0.0661912	0.0920384	-0.446193	-0.538231	0.937133	0.912911	0.993127	0.989197	0.920377	0.892904
AT1G17940	7.24343	3.67446	5.5944	6.7666	-0.97914	-0.372691	-0.0982433	0.606448	0.880896	0.274448	0.813351	0.957756	0.990179	0.91073	0.83446	0.970978
AT1G17950	0	0.440043	0.0836738	0.234526	65535	65535	65535	-2.3948	-0.907899	1.4869	1	1	1	1	1	1
AT1G17960	1.10033	0.458629	0.0683573	0.751794	-1.26253	-4.00869	-0.549523	-2.74616	0.713011	3.45917	0.889164	0.812609	0.967376	1	0.963041	0.829797
AT1G17970	11.7801	3.81782	1.70663	14.1966	-1.62553	-2.78713	0.269198	-1.1616	1.89473	3.05633	0.469858	0.332542	0.967527	0.843658	0.299995	0.259262
AT1G17980	8.93406	11.1874	10.3774	8.14716	0.324486	0.216052	-0.133018	-0.108434	-0.457504	-0.34907	0.949153	0.974419	0.98532	0.987774	0.906481	0.948461
AT1G17990	0	0.0442751	0	0.00862184	65535	0	65535	65535	-2.36043	65535	1	1	1	1	1	1
AT1G18000	0.00610285	0.00506519	0	0.0147472	-0.268866	65535	1.27289	65535	1.54175	65535	1	1	1	1	1	1
AT1G18010	0.0143997	0.00543091	0.0294991	0.00884541	-1.40677	1.03463	-0.703037	2.44141	0.703736	-1.73767	1	1	1	1	1	1
AT1G18020	0	0.0553824	0	0	65535	0	0	65535	65535	0	1	1	1	1	1	1
AT1G18030	6.26011	5.53227	2.86103	4.40575	-0.178315	-1.12965	-0.506798	-0.951339	-0.328483	0.622856	0.991024	0.941778	0.972219	0.955449	0.983867	0.977271
AT1G18040	17.6682	18.6353	27.5642	15.0776	0.0768871	0.641645	-0.228748	0.564757	-0.305635	-0.870393	0.992339	0.878354	0.97742	0.88774	0.963956	0.82141
AT1G18050	0	0.0997871	2.39781	0	65535	65535	0	4.58672	65535	65535	1	0.00829426	1	0.817362	1	0.0307015
AT1G18060	4.53828	8.19126	14.2872	13.5418	0.851939	1.6545	1.5772	0.802564	0.725261	-0.0773026	0.876208	0.656198	0.703529	0.853217	0.883067	0.993335
AT1G18070	119.806	119.501	115.253	118.703	-0.00367732	-0.0558996	-0.0133398	-0.0522223	-0.00966245	0.0425598	0.999059	0.992418	0.997203	0.993043	0.998211	0.994142
AT1G18075	13.5103	4.81188	0.7124	9.02218	-1.48939	-4.24523	-0.58251	-2.75584	0.906875	3.66272	0.92133	0.8456	0.978913	0.907905	0.969404	0.862814
AT1G18080	204.322	176.243	120.447	169.821	-0.21328	-0.762442	-0.266831	-0.549162	-0.0535514	0.495611	0.969404	0.812609	0.963515	0.848719	0.993152	0.880329
AT1G18090	8.82702	7.30024	17.1252	5.91928	-0.273983	0.956126	-0.576504	1.23011	-0.302521	-1.53263	0.972064	0.808136	0.929136	0.670161	0.973179	0.667265
AT1G18100	2.32412	2.345	0.04468	2.19898	0.0129037	-5.70091	-0.079852	-5.71382	-0.0927557	5.62106	0.999059	0.872951	0.996936	0.862019	0.996795	0.852481
AT1G18120	0.0554974	0	0	0.097527	65535	65535	0.813382	0	65535	65535	1	1	1	1	1	1
AT1G18130	1.07626	1.89513	1.06624	2.02363	0.816267	-0.0135025	0.910913	-0.829769	0.0946464	0.924415	0.960539	0.997846	0.948197	0.965117	0.995338	0.953035
AT1G18140	2.40591	9.62673	12.2626	10.6787	2.00046	2.3496	2.15008	0.349143	0.149618	-0.199525	0.384253	0.195956	0.317855	0.960218	0.987774	0.98155
AT1G18150	79.5453	64.8926	98.3544	109.014	-0.293724	0.306212	0.454665	0.599936	0.748389	0.148453	0.944179	0.941202	0.891409	0.829931	0.775227	0.980451
AT1G18160	19.252	24.2884	16.2493	28.0043	0.335262	-0.244627	0.540644	-0.579888	0.205382	0.78527	0.93016	0.965341	0.84646	0.843658	0.968196	0.759357
AT1G18170	2.18465	3.02159	1.85742	4.84634	0.467908	-0.234102	1.1495	-0.702011	0.681588	1.3836	0.969404	0.988628	0.860567	0.946268	0.931802	0.83887
AT1G18180	10.1059	11.3163	25.052	16.3319	0.163194	1.30972	0.692486	1.14653	0.529293	-0.617238	0.988628	0.789238	0.911372	0.837442	0.948056	0.928551
AT1G18190	6.88957	10.4576	13.9998	7.66527	0.602065	1.02293	0.153924	0.420861	-0.448141	-0.869002	0.896023	0.804075	0.987309	0.946511	0.942942	0.843658
AT1G18191	2.54309	0	0	3.0948	65535	65535	0.283265	0	65535	65535	0.315836	0.315836	0.991331	1	0.337362	0.337362
AT1G18200,AT1G18210	163.477	184.703	122.13	127.419	0.176125	-0.420668	-0.35951	-0.596793	-0.535635	0.0611589	0.974794	0.902242	0.925696	0.836041	0.84548	0.992122
AT1G18220	0	0	0	0	0	0	0	0	0	0	1	1	1	1	1	1
AT1G18230	0.0338692	0	0	0.827799	65535	65535	4.61123	0	65535	65535	1	1	0.861443	1	0.306785	0.306785
AT1G18240	0.00818674	0	0	0	65535	65535	65535	0	0	0	1	1	1	1	1	1
AT1G18250	144.262	257.729	204.029	130.723	0.837163	0.500085	-0.142181	-0.337079	-0.979344	-0.642265	0.708073	0.872012	0.982675	0.928012	0.585963	0.829797
AT1G18260	35.4077	32.754	37.8274	34.9235	-0.112394	0.095367	-0.0198667	0.207761	0.0925278	-0.115234	0.985564	0.987379	0.996936	0.966851	0.988084	0.984924
AT1G18265	14.8578	69.5949	54.5129	14.6593	2.22776	1.87537	-0.0194067	-0.352383	-2.24716	-1.89478	0.214686	0.367502	0.997988	0.927599	0.0576097	0.156733
AT1G18270	13.5613	8.8384	8.00623	15.0641	-0.617642	-0.760303	0.151618	-0.142661	0.76926	0.911921	0.849484	0.830592	0.982481	0.983259	0.756314	0.711401
AT1G18280	0.994655	0.187818	0.045225	1.48847	-2.40486	-4.459	0.581561	-2.05414	2.98642	5.04056	0.859038	0.84548	0.979299	1	0.843658	0.84675
AT1G18290	6.31153	4.94459	7.81952	14.8116	-0.352138	0.309091	1.23067	0.661229	1.58281	0.921577	0.970934	0.976256	0.748482	0.927447	0.574076	0.844485
AT1G18300	5.64703	3.03799	1.33951	12.0601	-0.894377	-2.07579	1.09468	-1.18142	1.98906	3.17047	0.878989	0.742527	0.797124	0.889164	0.509213	0.461551
AT1G18310	0.103523	0	0	0.014017	65535	65535	-2.8847	0	65535	65535	1	1	1	1	1	1
AT1G18320	6.31374	5.45537	2.44106	7.9815	-0.210818	-1.37099	0.338165	-1.16017	0.548982	1.70916	0.986496	0.843658	0.976314	0.859194	0.948374	0.756847
AT1G18330	4.52624	4.30606	6.66412	4.75552	-0.0719457	0.558102	0.0712917	0.630048	0.143237	-0.48681	0.994178	0.921539	0.99392	0.899336	0.988507	0.933676
AT1G18335	9.91648	12.1145	27.9077	10.1325	0.288835	1.49276	0.0310931	1.20393	-0.257742	-1.46167	0.967671	0.407054	0.996899	0.591614	0.972827	0.441187
AT1G18340	13.4103	16.4165	8.67479	10.7581	0.291809	-0.628437	-0.31792	-0.920246	-0.60973	0.310516	0.964726	0.883624	0.962716	0.801901	0.871508	0.96729
AT1G18350	0	0	0	0.235062	0	0	65535	0	65535	65535	1	1	1	1	1	1
AT1G18360	5.90835	4.87626	5.32364	4.55811	-0.276982	-0.150342	-0.37432	0.12664	-0.0973383	-0.223978	0.972571	0.98981	0.960081	0.991625	0.99178	0.98558
AT1G18370	9.89189	11.224	10.7359	11.5477	0.182273	0.118123	0.223288	-0.0641493	0.0410157	0.105165	0.978297	0.987262	0.97067	0.993043	0.994471	0.987774
AT1G18382	4.44798	0.880669	3.69332	5.73794	-2.33648	-0.268232	0.367384	2.06824	2.70386	0.635616	0.951382	0.988628	0.991446	0.955061	0.93851	0.986496
AT1G18390	4.73626	3.28006	8.87978	4.1383	-0.530027	0.906775	-0.194711	1.4368	0.335316	-1.10149	0.932567	0.829797	0.98344	0.613185	0.969168	0.776695
AT1G18400	0.0131474	0.100006	0.0205943	0.531246	2.92723	0.647462	5.33653	-2.27977	2.40929	4.68906	1	1	1	1	1	1
AT1G18410	1.19522	0.802823	0.0662528	2.43184	-0.574128	-4.17316	1.02477	-3.59903	1.59889	5.19792	0.95262	0.67033	0.840817	0.716999	0.715832	0.628915
AT1G18415	2.62317	7.49017	5.1751	3.79702	1.51369	0.980273	0.533553	-0.533412	-0.980133	-0.44672	0.839507	0.915627	0.979379	0.952386	0.912946	0.976704
AT1G18420	18.6564	8.27592	7.26782	27.9139	-1.17268	-1.36008	0.581308	-0.187396	1.75399	1.94139	0.842334	0.829797	0.926559	0.991667	0.789753	0.770427
AT1G18430	0	0	0	0	0	0	0	0	0	0	1	1	1	1	1	1
AT1G18440	5.6116	7.23536	3.68796	5.5671	0.366653	-0.605589	-0.0114857	-0.972242	-0.378139	0.594104	0.965148	0.93675	0.998421	0.847955	0.96454	0.940098
AT1G18450	58.9219	71.8213	48.8843	57.406	0.285609	-0.269433	-0.0376017	-0.555043	-0.323211	0.231832	0.951227	0.956732	0.995289	0.843658	0.942942	0.968049
AT1G18460	60.4833	51.92	45.5189	29.2261	-0.220247	-0.41007	-1.04928	-0.189822	-0.829034	-0.639212	0.969404	0.920404	0.602288	0.9715	0.661294	0.816545
AT1G18470	33.6695	22.835	20.4987	29.2034	-0.560195	-0.71591	-0.205307	-0.155715	0.354888	0.510602	0.85262	0.811383	0.971183	0.980619	0.930027	0.869158
AT1G18480	64.7144	62.8791	43.7969	51.3064	-0.0415054	-0.563258	-0.334948	-0.521753	-0.293442	0.22831	0.994356	0.843658	0.932578	0.84675	0.945021	0.965683
AT1G18485	1.09646	1.62226	2.14865	1.45914	0.565151	0.970576	0.412263	0.405426	-0.152888	-0.558314	0.943645	0.884601	0.969181	0.968373	0.988628	0.951538
AT1G18486,AT1G18490	7.53988	8.44863	15.565	5.96343	0.164175	1.04569	-0.338401	0.881518	-0.502576	-1.38409	0.985989	0.840113	0.967401	0.875068	0.943999	0.786384
AT1G18500	57.8679	65.2723	29.1861	55.6468	0.173707	-0.987481	-0.0564665	-1.16119	-0.230174	0.931014	0.973729	0.611268	0.993152	0.403987	0.966513	0.702773
AT1G18510	0.66509	0.482679	0.0639739	1.19331	-0.462486	-3.37799	0.843346	-2.91551	1.30583	4.22134	1	1	0.965683	1	0.912799	0.843658
AT1G18520	0.183275	0.142048	0	0.0810558	-0.367631	65535	-1.17702	65535	-0.80939	65535	1	1	1	1	1	1
AT1G18530	0	0	0	0.440825	0	0	65535	0	65535	65535	1	1	1	1	1	1
AT1G18540	596.112	543.401	424.696	612.412	-0.133568	-0.489155	0.0389193	-0.355587	0.172487	0.528074	0.984571	0.886991	0.995289	0.92579	0.978749	0.869833
AT1G18550	3.69376	8.87617	4.92391	4.27261	1.26485	0.414716	0.210028	-0.850133	-1.05482	-0.204688	0.652665	0.95241	0.980896	0.829931	0.736678	0.981024
AT1G18560	2.61799	4.38986	7.35184	4.31489	0.745715	1.48965	0.720864	0.743932	-0.0248512	-0.768783	0.872466	0.622814	0.876619	0.860891	0.997037	0.853892
AT1G18570	1.61407	3.37594	1.50093	7.32595	1.06458	-0.104849	2.18231	-1.16943	1.11773	2.28716	0.846674	0.993564	0.427103	0.850812	0.817084	0.54437
AT1G18580	16.4425	18.2501	16.0672	16.9375	0.150474	-0.0333056	0.0427943	-0.18378	-0.10768	0.0760999	0.982265	0.99642	0.994755	0.980115	0.987263	0.991998
AT1G18590	6.8795	16.5895	40.1556	15.8374	1.26989	2.54523	1.20296	1.27533	-0.0669351	-1.34227	0.610647	0.0342382	0.681744	0.402223	0.993206	0.433295
AT1G18600	11.5523	12.0219	13.2123	15.0684	0.0574767	0.193699	0.383341	0.136222	0.325864	0.189642	0.993564	0.979797	0.939217	0.986616	0.955874	0.979182
AT1G18610	5.93618	6.17734	4.82624	4.49895	0.0574492	-0.298635	-0.399948	-0.356085	-0.457397	-0.101312	0.99392	0.970585	0.94751	0.962352	0.930439	0.991737
AT1G18620	14.0159	11.417	7.9609	20.002	-0.295889	-0.816063	0.51308	-0.520174	0.808969	1.32914	0.953742	0.786724	0.875235	0.889127	0.77151	0.399852
AT1G18630	25.1994	16.016	12.2486	27.474	-0.65388	-1.04077	0.12468	-0.386888	0.77856	1.16545	0.952691	0.899336	0.992766	0.979657	0.921425	0.859877
AT1G18640	39.4278	35.0497	36.168	32.5715	-0.169812	-0.124503	-0.275607	0.0453095	-0.105794	-0.151104	0.980589	0.986496	0.965499	0.994471	0.988628	0.983724
AT1G18650	10.8258	11.0916	10.8516	9.79589	0.0349952	0.00343619	-0.144228	-0.031559	-0.179223	-0.147664	0.996899	0.999162	0.988628	0.996936	0.985264	0.988628
AT1G18660	16.2635	19.1641	22.5474	20.2927	0.236771	0.471328	0.319323	0.234557	0.0825518	-0.152005	0.967069	0.897179	0.947448	0.967499	0.989834	0.982005
[truncated: 31,203 more rows]
