# Supplementary material for: A hybrid model connecting regulatory interactions with stem cell divisions in the root
Source: Quant Plant Biol. 2021 Apr 12;2:e2. doi: 10.1017/qpb.2021.1 (PMC10095808; doi:10.1017/qpb.2021.1)
Supplement: Supplementary file 1 [file S2632882821000011sup001.zip › S2632882821000011supp013.xlsx]

## Sheet: Blad1
Supplemental Table 1 - Diffusion coefficient of pWOX5:WOX5-GFP in wox5 line obtained using RICS (Raster Image Correlation Spectroscopy). Images were taken from the QC and vasculature. The 488nm laser intensity was 2%.
Image	Line	Location	Pixel dwell time	Line time	PSF	Pixel size	Diffusion coefficient (μm2/sec)
WOX5WOX5GFP_QCtoXyl_1	wox5x pWOX5:WOX5-GFP	QC & vasculature	8.19 µs	2.45 ms	0.24 µm	0.1 µm	7.02472
WOX5WOX5GFP_QCtoXyl_2	wox5x pWOX5:WOX5-GFP	QC & vasculature	8.19 µs	2.45 ms	0.24 µm	0.1 µm	2.92888
WOX5WOX5GFP_QCtoXyl_4	wox5x pWOX5:WOX5-GFP	QC & vasculature	8.19 µs	2.45 ms	0.24 µm	0.1 µm	3.07528
WOX5WOX5GFP_QCtoXyl_5	wox5x pWOX5:WOX5-GFP	QC & vasculature	8.19 µs	2.45 ms	0.24 µm	0.1 µm	21.9564
WOX5WOX5GFP_QCtoXyl_6	wox5x pWOX5:WOX5-GFP	QC & vasculature	8.19 µs	2.45 ms	0.24 µm	0.1 µm	5.07096
WOX5WOX5GFP_QCtoXyl_7	wox5x pWOX5:WOX5-GFP	QC & vasculature	8.19 µs	2.45 ms	0.24 µm	0.1 µm	5.3817
WOX5WOX5GFP_QCtoXyl_8	wox5x pWOX5:WOX5-GFP	QC & vasculature	8.19 µs	2.45 ms	0.24 µm	0.1 µm	12.0596
WOX5WOX5GFP_QCtoXyl_9	wox5x pWOX5:WOX5-GFP	QC & vasculature	8.19 µs	2.45 ms	0.24 µm	0.1 µm	41.0323
WOX5WOX5GFP_QCtoXyl_10	wox5x pWOX5:WOX5-GFP	QC & vasculature	8.19 µs	2.45 ms	0.24 µm	0.1 µm	15.8193
WOX5WOX5GFP_QCtoXyl_11	wox5x pWOX5:WOX5-GFP	QC & vasculature	8.19 µs	2.45 ms	0.24 µm	0.1 µm	5.97079
WOX5WOX5GFP_QCtoXyl_12	wox5x pWOX5:WOX5-GFP	QC & vasculature	8.19 µs	2.45 ms	0.24 µm	0.1 µm	1.13951
							11.0418	Average
							3.54106	SE
