# Supplementary material for: A hybrid model connecting regulatory interactions with stem cell divisions in the root
Source: Quant Plant Biol. 2021 Apr 12;2:e2. doi: 10.1017/qpb.2021.1 (PMC10095808; doi:10.1017/qpb.2021.1)
Supplement: Supplementary file 1 [file S2632882821000011sup001.zip › S2632882821000011supp014.xlsx]

## Sheet: Blad1
Supplemental Table 4 – Sensitivity analysis of the hybrid stem cell division model. 10 technical replicates of the Total Sobol Index for the 34 parameters of the hybrid model. The significance of the sensitivity of the parameters is calculated compared to K_D2_qc (Student’s t-test).
Parameter	R1	R2	R3	R4	R5	R6	R7	R8	R9	R10	Average ST	Log10	SD	SE	SD log	SE log	pvalue
k8_qc	-3.28019	-2.63777	-1.53505	-4.83998	-1.23045	-2.52966	-2.14731	-3.32505	-2.02801	-3.3263	0.0111233	-1.95377	0.0189363	0.01339	0.738839	0.233641	0.0809021
k8_endo	-4.22252	-1.94889	-2.90219	-2.79294	-1.98142	-3.64899	-2.48233	-3.18093	-2.01157	-3.46284	0.00388682	-2.41041	0.00465269	0.00328995	0.519516	0.164285	0.0177893
k8_cei	-1.21286	-2.48894	-3.37586	-2.58316	-1.79511	-1.60943	-1.30799	-1.45568	-1.1528	-1.22094	0.0322829	-1.49103	0.0267066	0.0188844	0.359034	0.113536	0.0012634
k5_cei	-4.23767	-2.56974	-4.89509	-3.29416	-2.62222	-1.6314	-3.77417	-2.861	-1.68908	-2.84819	0.00524496	-2.28026	0.00886127	0.00626586	0.733235	0.231869	0.0801753
k4_vasc	-3.75161	-1.59191	-2.05768	-2.60105	-2.38117	-3.55857	-1.59915	-2.08465	-2.01491	-2.02971	0.00938623	-2.02751	0.00916486	0.00648053	0.423764	0.134006	0.00473167
k3_qc	-0.929419	-1.23035	-1.59545	-2.58926	-4.06111	-1.52173	-2.8975	-1.23	-1.89344	-1.74413	0.0325564	-1.48736	0.0368425	0.0260516	0.491136	0.155311	0.0120886
k3_endo	-1.3308	-2.31712	-1.85347	-1.26158	-2.801	-1.23033	-2.293	-2.82926	-1.41256	-1.19355	0.0289985	-1.53762	0.025987	0.0183756	0.388929	0.12299	0.00243076
k3_cei	-1.22462	-1.23013	-3.32665	-2.48685	-3.42324	-1.22888	-4.05233	-1.4399	-1.61759	-1.318	0.0290239	-1.53724	0.0264675	0.0187153	0.395773	0.125154	0.00278274
k2_qc	-1.22047	-1.15843	-1.05136	-1.2152	-1.23033	-1.07219	-0.9294	-1.14159	-0.753328	-0.973067	0.0895621	-1.04788	0.0364902	0.0258025	0.176824	0.0559167	3.78999e-07
k2_endo	-1.18919	-1.22842	-1.17756	-0.926872	-1.22917	-1.16404	-1.0792	-0.952882	-0.929418	-1.22713	0.0807818	-1.09269	0.0252521	0.0178559	0.135667	0.0429015	7.54491e-09
k2_cei	-1.14566	-1.22455	-1.08617	-1.02075	-1.20963	-1.21229	-1.23023	-1.19723	-1.07176	-0.929418	0.0756289	-1.12131	0.0193724	0.0136984	0.11117	0.0351549	3.22566e-10
k1_qc	-0.845842	-0.706743	-0.90787	-0.797655	-0.888039	-0.91955	-0.802439	-0.825389	-0.802516	-0.722079	0.15261	-0.816416	0.0256394	0.0181298	0.0729144	0.0230576	2.75374e-13
K_D4_qc	-5.866	-4.28783	-4.10852	-6.64419	-4.72706	-5.1488	-5.05568	-6.77052	-2.91651	-5.95942	0.000137888	-3.86047	0.000378286	0.000267489	1.19064	0.376515	0.470154
K_D4_endo	-6.44488	-4.86055	-4.02805	-5.74876	-5.27563	-5.43222	-3.97021	-6.53694	-7.18738	-3.41254	6.12907e-05	-4.21261	0.000121347	8.58056e-05	0.859263	0.271723	0.766761
K_D4_cei	-3.00503	-3.09811	-3.31693	-3.26981	-3.33636	-1.48705	-3.30888	-2.48939	-1.46295	-2.23109	0.00798903	-2.09751	0.013568	0.00959403	0.737075	0.233084	0.0807229
K_D3_qc	-3.22833	-2.55773	-2.33223	-2.83878	-6.19379	-4.05435	-1.9404	-2.60418	-2.19256	-3.55056	0.00302103	-2.51984	0.00364479	0.00257725	0.523608	0.16558	0.0189445
K_D3_endo	-5.16193	-3.72574	-2.1744	-2.40626	-4.39907	-3.43518	-3.36009	-3.00218	-2.08523	-2.71576	0.00227925	-2.64221	0.00299692	0.00211914	0.570654	0.180457	0.030201
K_D3_cei	-3.04936	-2.85955	-3.03808	-2.43202	-1.31662	-2.24071	-2.92804	-2.30462	-1.36526	-1.73008	0.0128752	-1.89025	0.0181098	0.0128056	0.610448	0.193041	0.0379773
K_D2_qc	-5.33201	-4.16406	-3.92698	-5.53121	-4.216	-4.38429	-4.31266	-4.51425	-4.03543	-4.61752	4.9211e-05	-4.30794	3.69573e-05	2.61328e-05	0.325933	0.103069	Control
K_D2_endo	-4.83388	-3.79611	-4.42783	-4.15194	-4.58702	-4.94345	-4.26783	-4.71047	-4.44361	-4.07129	5.13983e-05	-4.28905	4.51186e-05	3.19037e-05	0.380975	0.120475	0.906908
K_D2_cei	-4.13185	-3.80083	-5.02655	-4.485	-3.62409	-3.80912	-3.48782	-4.15303	-4.8128	-3.56638	0.000134929	-3.86989	0.00011291	7.98396e-05	0.363176	0.114846	0.0349026
K_D1_vasc	-3.44198	-1.99174	-2.3158	-3.40246	-1.58653	-3.26537	-2.92531	-2.42543	-1.86562	-2.18677	0.00673084	-2.17193	0.00809394	0.00572328	0.521892	0.165037	0.0177053
d8_qc	-1.38487	-1.23044	-1.50756	-2.92794	-2.82822	-1.74421	-1.23045	-1.23045	-2.65333	-1.23045	0.0330503	-1.48082	0.0256387	0.0181293	0.336674	0.106466	0.000718055
d8_endo	-2.64256	-1.61135	-1.23045	-1.23045	-1.23045	-2.38839	-1.23045	-1.23045	-1.23045	-1.23045	0.0442602	-1.35399	0.0241582	0.0170824	0.236886	0.0749101	1.74778e-05
d8_cei	-1.2004	-1.12854	-1.21935	-0.929419	-1.33851	-1.94607	-1.21753	-1.12633	-1.22249	-1.21482	0.062885	-1.20145	0.026341	0.0186259	0.181792	0.0574877	5.59994e-07
d5_cei	-1.75958	-1.23045	-1.23045	-1.84817	-1.23045	-1.23045	-1.23045	-1.23045	-1.23045	-1.23045	0.0502168	-1.29915	0.0181604	0.0128413	0.156951	0.0496324	6.84856e-08
d4_vasc	-1.23045	-1.23045	-1.23045	-1.23044	-1.23045	-1.23045	-1.23045	-1.23045	-1.23045	-1.23045	0.0588238	-1.23045	2.03472e-07	1.43876e-07	1.50121e-06	4.74724e-07	8.6906e-57
d4_qc	-1.22381	-1.21762	-1.20295	-1.23032	-1.22191	-1.21491	-1.21045	-1.22379	-1.16218	-1.2278	0.0610744	-1.21414	0.0441796	0.0312397	0.313944	0.0992778	0.000370773
d4_endo	-0.929419	-1.18948	-1.22411	-1.2231	-1.22666	-0.929419	-1.21735	-1.22665	-1.22972	-0.981607	0.060359	-1.21926	0.0342503	0.0242186	0.24627	0.0778775	2.76061e-05
d4_cei	-1.19446	-1.19004	-1.08299	-1.20138	-0.929072	-0.894689	-0.982143	-1.12022	-1.19816	-1.06953	0.061159	-1.21354	0.0290643	0.0205516	0.206248	0.0652213	3.0677e-06
d3_qc	-2.60982	-1.52107	-0.929419	-0.929419	-1.22188	-0.929419	-1.47737	-1.32929	-1.93429	-1.13414	0.0612132	-1.21316	0.00291479	0.00206107	0.0206658	0.0065351	5.71765e-23
d3_endo	-1.21794	-0.929419	-1.22556	-1.48061	-1.17242	-2.13404	-1.17778	-1.20169	-0.971013	-1.65549	0.0762005	-1.11804	0.0258429	0.0182737	0.147188	0.0465451	2.61735e-08
d3_cei	-1.71494	-2.12436	-1.22859	-1.22698	-1.14318	-1.23912	-1.00719	-1.19577	-1.08851	-1.03048	0.0847736	-1.07174	0.0239231	0.0169162	0.122475	0.0387299	1.52115e-09
d1_cei	-1.23045	-1.24907	-1.23045	-1.23045	-1.23045	-1.23045	-1.23045	-1.23045	-1.23045	-1.95861	0.0537943	-1.26926	0.0150564	0.0106465	0.121472	0.0384127	1.34223e-09
