# Supplementary material for: A hybrid model connecting regulatory interactions with stem cell divisions in the root
Source: Quant Plant Biol. 2021 Apr 12;2:e2. doi: 10.1017/qpb.2021.1 (PMC10095808; doi:10.1017/qpb.2021.1)
Supplement: Supplementary file 1 [file S2632882821000011sup001.zip › S2632882821000011supp015.xlsx]

## Sheet: Blad1
Supplemental Table 5 - Expression datasets used to fit and simulate the model. (A) FPKM values of a time course dataset from the root stem cell niche (Clark et al., 2019). (B) FPKM values in the QC, CEI, vascular initials and endodermis obtained from two datasets that were normalized together (Clark et al., 2019; Li et al., 2016). (C) Expression values extrapolated from Table A with the cell-type…
A										B	Dataset	Natalie stem cell FPKM			Benfey FPKM
	Dataset	Time course dataset (FPKM)									Cell type	QC	CEI	Vasc	Endo
Gene	Time	4D	4D 8h	4D 16h	5D	5D 8h	5D 16h	6D		5D values	Marker line	WOX5	CYCD6	TMO5	SCR
WOX5	AT3G11260	6.15709	3.06975	1.99824	7.48873	2.71448	8.91816	5.79901		WOX5	AT3G11260	196.319	0	0	0
SCR	AT3G54220	8.0187	9.0406	9.71289	8.71714	9.0169	9.44152	5.31409		SCR	AT3G54220	28.9964	49.9262	0	138.731
SHR	AT4G37650	3.98783	6.95232	6.4894	4.75796	5.52656	3.59448	2.63479		SHR	AT4G37650	0	0	127.874	0
AN3	AT5G28640	1.01513	0.969555	0.593123	0.644195	0.997885	1.8531	0.753256		AN3	AT5G28640	85.9317	195.134	67.2989	55.7165
CYCD6	AT4G03270	0.709128	0.987304	0.876343	0.859567	1.49688	0.322095	0.924219		CYCD6	AT4G03270	0	8.68479	0	0
C									Used for parameter estimation and sensitivity analysis
	Dataset	Extrapolated time course dataset (FPKM)
Protein	Time	4D	4D 8h	4D 16h	5D	5D 8h	5D 16h	6D
WOX5.[QC]	AT3G11260	161.409	80.4741	52.3844	196.319	71.1607	233.792	152.023
SCR.[endo]	AT3G54220	127.616	143.879	154.578	138.731	143.502	150.259	84.5723
SCR.[CEI]	AT3G54220	45.926	51.7789	55.6293	49.9262	51.6431	54.075	30.4357
SHR.[vasc]	AT4G37650	107.176	186.848	174.407	127.874	148.53	96.6042	70.8118
AN3.[CEI]	AT5G28640	307.495	293.69	179.664	195.134	302.271	561.324	228.17
AN3.[QC]	AT5G28640	135.412	129.333	79.119	85.9317	133.112	247.192	100.48
AN3.[endo]	AT5G28640	87.7987	83.8569	51.2993	55.7165	86.3072	160.274	65.1492
CYCD6.[CEI]	AT4G03270	7.1648	9.9754	8.85429	8.68479	15.1239	3.25435	9.33801
