# Supplementary material for: A hybrid model connecting regulatory interactions with stem cell divisions in the root
Source: Quant Plant Biol. 2021 Apr 12;2:e2. doi: 10.1017/qpb.2021.1 (PMC10095808; doi:10.1017/qpb.2021.1)
Supplement: Supplementary file 1 [file S2632882821000011sup001.zip › S2632882821000011supp016.xlsx]

## Sheet: Blad1
Supplemental Table 6 - Simulated annealing and Latin hypercube sampling as described in (Clark et al., 2020) produced 40 sets parameter estimates.
Run	k3_endo	d3_endo	d5_cei	d8_endo	d1_vasc	d4_endo	d4_qc	k4_vasc	d4_vasc	d4_cei	d8_cei
1	17280.5	33.2905	8.47119	16.1279	446.874	183.914	216.223	4230.98	3.67051	147.289	0.729728
2	21219.8	43.1369	9.38298	1.20827	279.918	14.9424	80.609	6407.99	7.42102	40.8609	0.964595
3	18470.8	35.7577	6.74618	39.9807	334.035	88.3627	409.853	3010.16	2.15892	91.5625	0.96428
4	23900.4	45.9991	5.02727	89.7732	520.97	131.366	294.249	10574.6	30.8466	214.814	0.852053
5	15882.6	30.5921	6.91563	15.7998	255.121	159.62	86.4984	9866.09	16.5401	140.182	0.93275
6	19712.3	37.9462	6.88614	59.3376	369.104	138.392	418.96	5040.71	5.24298	137.82	0.95271
7	20174.1	38.7414	7.848	88.6231	409.66	67.5733	415.253	8553.58	19.2162	156.984	0.738948
8	19905.2	38.5782	8.65426	1.89509	413.667	122.89	81.0752	5250.09	6.93791	167.138	0.635894
9	22592.3	43.9006	6.28026	1.89509	455.124	72.3148	51.5326	6081.98	10.9764	246.079	0.594299
10	17283.2	33.2403	5.64575	34.6551	233.208	84.0549	289.37	7271.9	7.87171	163.279	0.963599
11	16750.1	32.2117	7.08067	60.4529	429.508	98.5739	274.984	3595.22	1.31707	135.103	0.960377
12	23729.3	45.6435	9.95596	89.6548	362.444	103.424	39.8734	7995.28	15.7019	57.1033	0.990719
13	16883.9	32.5218	8.85111	27.9307	583.283	186.724	146.438	5833.31	12.3477	108.078	0.964865
14	24874.3	47.8653	6.16598	91.8198	323.973	114.57	461.606	6660.55	9.61017	243.841	0.599537
15	21656.4	41.6754	9.47058	44.0917	446.098	127.381	229.947	3724.49	1.68808	100.52	0.964802
16	23119.9	44.5355	7.0804	65.8525	276.002	194.908	109.396	8038.02	12.1649	148.588	0.847784
17	19149.1	36.8829	9.39878	96.5949	507.899	169.089	61.557	7670.48	18.5691	102.831	0.945406
18	22469.6	43.2189	7.76834	79.5596	345.094	101.055	36.0399	8543.43	16.7801	116.224	0.990719
19	24009	46.1907	8.22618	81.5808	532.506	108.851	330.366	9965.77	28.6789	120.616	0.914102
20	18902.2	36.3175	9.95584	68.3635	268.238	169.568	489.627	9144.81	15.5156	45.6853	0.990719
21	24725.4	47.559	9.06899	60.8634	548.386	95.8629	343.162	3157.06	1.31378	97.3729	0.984533
22	22174.4	42.6121	8.99013	60.0905	426.498	76.6528	489.325	4293.47	3.59282	164.111	0.620155
23	20153.3	38.5427	9.95596	80.5013	582.932	35.9748	330.438	10761.7	33.6196	65.0907	0.990719
24	18691	35.9695	8.70905	32.7694	460.859	97.6755	293.915	8308.26	19.8356	162.361	0.64508
25	19584.2	37.6872	4.50253	93.8147	354.731	121.595	464.58	10336	23.4564	195.973	0.990719
26	18030.4	34.9931	6.50563	2.68506	522.967	37.9391	325.857	6970.29	16.1077	164.256	0.849285
27	21775.4	41.912	5.67373	19.5599	494.076	105.107	392.821	5435.84	9.24146	196.879	0.826874
28	16193	31.1504	9.92896	25.2083	278.282	80.2038	256.254	4669.99	1.84032	66.6672	0.990688
29	16366.5	31.6743	8.90291	1.89509	407.783	174.059	258.652	9912.82	24.1825	103.24	0.986255
30	23450.9	45.0943	9.67881	60.424	264.181	120.681	252.729	6343.71	6.50079	80.5217	0.990719
31	15803.9	30.6424	8.24563	1.89509	281.326	105.392	476.247	10617.4	20.461	98.5262	0.990719
32	20987.7	40.4059	7.17695	65.1851	272.816	132.512	417.264	6987.51	8.77983	144.639	0.858509
33	19386.2	37.3486	9.7934	20.6092	319.697	166.812	175.389	4791.48	3.23391	182.271	0.5052
34	20691.8	40.5633	7.95819	1.89509	548.234	32.5885	148.474	9666.23	27.7242	163.436	0.715488
35	24442.6	46.9397	9.95596	32.6822	534.049	49.3239	428.646	9426.95	26.7258	58.6997	0.990718
36	21319.2	40.7731	9.19601	51.2642	543.635	33.6229	163.635	3299.42	1.31378	100.558	0.984866
37	17615.5	34.0643	4.03277	1.8951	220.746	192.154	251.142	5545.12	2.50488	231.171	0.954682
38	15655.8	30.2405	9.95596	7.05443	344.26	115.501	128.806	4085.75	1.48114	40.5215	0.990719
39	18446.7	35.4031	4.4944	73.7844	256.1	57.6291	13.3818	9037.74	14.1889	198.223	0.990718
40	23999.4	46.0917	9.9559	67.5425	426.185	92.0211	264.529	2916.64	1.31378	34.6034	0.990719
Average	20186.5	38.9478	7.96233	45.4204	397.012	109.022	259.968	6850.57	12.2669	130.843	0.883631
SD	2820.35	5.43017	1.75473	32.4994	109.802	48.0214	145.27	2472.04	9.48189	57.6296	0.143189
SE	445.937	0.858585	0.277447	5.13861	17.3612	7.59285	22.9692	390.864	1.49922	9.11204	0.0226401
