# Supplementary material for: A hybrid model connecting regulatory interactions with stem cell divisions in the root
Source: Quant Plant Biol. 2021 Apr 12;2:e2. doi: 10.1017/qpb.2021.1 (PMC10095808; doi:10.1017/qpb.2021.1)
Supplement: Supplementary file 1 [file S2632882821000011sup001.zip › S2632882821000011supp018.xlsx]

## Sheet: Blad1
Supplemental Table 8 - Simulated annealing and Latin hypercube sampling as described in (Clark et al., 2020) produced 20 sets parameter estimates.
Run	k3_endo	d3_endo	d5_cei	k6_cei	d6_cei	k3_cei
1	8862.76	12.0047	5.88108	4821.9	142.154	318.413
2	9035.15	12.2328	9.01021	754.628	23.2809	319.694
3	7502.8	10.1583	5.96287	812.287	65.2422	318.526
4	10257.5	13.888	4.92861	1334.91	28.0398	318.509
5	5907.32	7.99818	4.84288	5090.38	64.349	318.383
6	9313.7	12.6103	5.25594	2840.96	107.102	318.49
7	8253.43	11.1747	7.43439	670.904	118.783	318.445
8	10633.3	14.3704	5.74765	2198.5	134.238	318.711
9	7188.47	9.7328	5.59938	277.679	17.6754	318.542
10	8815.98	11.9362	9.50392	382.185	113.586	318.498
11	7300.55	9.8845	4.90156	5224.9	74.9084	318.518
12	9075.76	12.2881	5.35286	3333.28	147.377	318.477
13	9361.02	12.6735	4.77704	2822.31	7.09687	318.521
14	8210.78	11.117	4.63753	3780.77	116.755	317.348
15	8124.97	11.0007	5.0264	1778.81	40.6432	318.314
16	9190.65	12.4437	5.30395	3746.31	110.036	318.461
17	6601.03	8.93739	4.67203	5659.6	92.3216	319.218
18	9202.68	12.4599	5.32651	1382.73	57.7461	318.487
19	7245.37	9.80902	7.7072	5399.66	60.207	319.101
20	8898.29	12.0476	5.031	3762.19	80.1023	318.537
Average	8449.07	11.4384	5.84515	2803.75	80.0822	318.56
SD	1198.91	1.62082	1.42676	1830.36	43.0158	0.439472
SE	268.085	0.362427	0.319033	409.282	9.61862	0.098269
