# Supplementary material for: A hybrid model connecting regulatory interactions with stem cell divisions in the root
Source: Quant Plant Biol. 2021 Apr 12;2:e2. doi: 10.1017/qpb.2021.1 (PMC10095808; doi:10.1017/qpb.2021.1)
Supplement: Supplementary file 1 [file S2632882821000011sup001.zip › S2632882821000011supp019.xlsx]

## Sheet: Blad1
Supplemental Table 9 - Transcriptome analysis on the meristamtic root tissue from the loss-of-function line an3 (sample name "an3") and wild-type plants (sample name "Col"). Log2 fold change and q-value performed with the TuxNet software are given.
gene_ID	Col	an3	log2fc_Col_an3	qCol_an3
AT1G01010	11.6395	12.3316	0.0833222	0.857348
AT1G01040	3.74075	3.05029	-0.294381	0.707658
AT1G01046	0	0.949572	65535	1
AT1G01073	0	0	0	1
AT1G01110	6.27035	4.69857	-0.416323	0.182311
AT1G01115	0	0	0	1
AT1G01160	23.0826	23.4318	0.0216629	0.969438
AT1G01180	15.6807	15.9061	0.0205886	0.973
AT1G01210	15.0929	11.718	-0.365143	0.332324
AT1G01220	10.1165	9.99142	-0.0179548	0.973838
AT1G01225,AT1G01230	85.6863	86.9378	0.0209177	0.966927
AT1G01240	6.28198	5.82822	-0.108165	0.859599
AT1G01260	7.12448	6.52596	-0.126595	0.760893
AT1G01280	0	0	0	1
AT1G01290	6.92582	8.16887	0.238153	0.584818
AT1G01300	34.3283	36.5464	0.0903307	0.81176
AT1G01305	0	0	0	1
AT1G01310	0.113184	0.0333286	-1.76384	1
AT1G01350	17.8325	17.2673	-0.0464651	0.925322
AT1G01355	0	0	0	1
AT1G01360	16.8493	17.2483	0.0337656	0.956599
AT1G01370	6.25736	5.01829	-0.318358	0.520667
AT1G01380	2.80469	1.4794	-0.922835	0.356578
AT1G01410	0	0	0	1
AT1G01448	5.63429	4.38437	-0.361865	0.407325
AT1G01460	0.0645476	0	65535	1
AT1G01471	0	0	0	1
AT1G01480	7.50186	8.33562	0.152043	0.716698
AT1G01500	6.89262	7.2766	0.0782122	0.892917
AT1G01510	22.2644	20.2445	-0.137209	0.67195
AT1G01520	0	0	0	1
AT1G01540	51.9165	48.5888	-0.0955691	0.785931
AT1G01550	105.679	123.943	0.229982	0.349387
AT1G01560	0.0896277	0.0694008	-0.368993	1
AT1G01570	3.79101	3.57574	-0.0843412	0.910761
AT1G01580	15.694	10.6925	-0.553613	0.00771739
AT1G01590	0	0	0	1
AT1G01600	0.218826	0.18572	-0.236657	1
AT1G01630	99.327	99.4727	0.00211537	0.994042
AT1G01690	2.58233	2.77048	0.101463	0.892882
AT1G01695	0.142811	0.0304819	-2.22808	1
AT1G01710	7.95616	7.92771	-0.00516772	0.992865
AT1G01720	56.0578	55.56	-0.012868	0.97972
AT1G01730	14.1603	16.9052	0.255609	0.485198
AT1G01750	478.387	411.213	-0.218292	0.387833
AT1G01770,AT1G01780	108.786	104.372	-0.0597676	0.892131
AT1G01790	5.94736	4.15073	-0.518883	0.0150574
AT1G01800	82.8614	104.623	0.336432	0.0904726
AT1G01810	0.678408	0.307178	-1.14308	1
AT1G01840	0.658775	0.711709	0.111501	1
AT1G01870	0	0	0	1
AT1G01900	0.777164	0.922095	0.246696	1
AT1G01920	9.11333	8.63361	-0.0780134	0.872033
AT1G01940	13.0848	14.5989	0.157964	0.743487
AT1G01950	9.08315	9.6587	0.0886367	0.935877
AT1G01970	1.69932	1.29234	-0.394969	0.51694
AT1G02000	16.8319	17.1521	0.027189	0.96225
AT1G02010	3.12326	2.67598	-0.222983	0.61743
AT1G02065	0	0	0	1
AT1G02074	0	0	0	1
AT1G02080	16.1393	14.0806	-0.196869	0.466311
AT1G02100,AT1G02110	25.8049	24.6677	-0.0650182	0.904689
AT1G02120	32.911	32.8804	-0.00133892	0.996266
AT1G02145,AT1G02150	15.0873	13.2847	-0.183567	0.705146
AT1G02160	21.221	21.0133	-0.0141914	0.984371
AT1G02170	43.5425	49.2369	0.177315	0.550699
AT1G02190	0	0	0	1
AT1G02205	7.53347	4.4882	-0.747178	0.00357983
AT1G02300	0.243371	0.268821	0.143489	1
AT1G02305	102.823	109.958	0.0967835	0.778013
AT1G02320	0	0	0	1
AT1G02350	0.572639	0.340003	-0.752079	1
AT1G02370	4.57235	4.27016	-0.098646	0.867771
AT1G02380	7.67436	5.74564	-0.417578	0.228755
AT1G02390	2.33606	2.71092	0.214702	0.717784
AT1G02400	9.37855	9.40424	0.00394638	0.994386
AT1G02410	15.7487	20.5038	0.380659	0.135138
AT1G02420	2.05783	1.73913	-0.242754	0.830307
AT1G02480	0	0	0	1
AT1G02490	0	0	0	1
AT1G02500	640.853	687.294	0.100934	0.779795
AT1G02520	32.426	25.3923	-0.352758	0.0717474
AT1G02530	0.0630799	0.136864	1.11749	1
AT1G02550	0	0.248503	65535	1
AT1G02560	42.4788	41.7728	-0.0241784	0.961466
AT1G02570	16.7025	14.5072	-0.203286	0.592856
AT1G02575	12.8949	12.2337	-0.0759447	0.901051
AT1G02580	1.18964	0.922276	-0.367256	0.543757
AT1G02600	0	0	0	1
AT1G02620	0	0	0	1
AT1G02640	3.84214	3.103	-0.308249	0.394882
AT1G02650	0.881982	0.955251	0.11513	1
AT1G02670	0.173449	0.132477	-0.388761	1
AT1G02680	7.52941	8.48723	0.172758	0.742362
AT1G02681	0	0	0	1
AT1G02690	13.9643	12.8113	-0.124322	0.740837
AT1G02700	0.500354	0.637777	0.350103	1
AT1G02720	14.6853	18.8491	0.360125	0.138664
AT1G02750	10.3955	10.8748	0.0650317	0.913329
AT1G02760	0	0	0	1
AT1G02810	32.5868	54.1614	0.732976	0.00205797
AT1G02813	2.02462	1.97308	-0.0372009	0.985117
AT1G02816	50.1753	62.8994	0.326068	0.141294
AT1G02840	87.0846	78.0652	-0.157738	0.587669
AT1G02850	6.1746	6.98573	0.178065	0.678382
AT1G02860	11.3981	11.0536	-0.0442735	0.963269
AT1G02952	0	0	0	1
AT1G02970	2.15455	2.59031	0.26574	0.607858
AT1G02980	0.0206395	0.0574061	1.4758	1
AT1G03010	0.578462	0.723575	0.322922	1
AT1G03022	0	0	0	1
AT1G03030	9.25972	10.7012	0.208731	0.585294
AT1G03050	0	0	0	1
AT1G03070	30.932	32.5409	0.0731564	0.873861
AT1G03090	17.058	11.5248	-0.565697	0.0534017
AT1G03103	0	0	0	1
AT1G03110	14.4642	12.6694	-0.191141	0.574391
AT1G03120	0	0.0976487	65535	1
AT1G03150	26.9993	29.6579	0.135493	0.724519
AT1G03160	1.85393	2.01514	0.120294	0.850641
AT1G03170	0	0.0349299	65535	1
AT1G03180	5.06189	5.13973	0.0220168	0.97972
AT1G03190	3.72922	3.24033	-0.202735	0.621498
AT1G03200	2.69319	1.93109	-0.479901	0.791161
AT1G03210	27.9263	36.866	0.400667	0.096409
AT1G03220	266.24	272.582	0.0339628	0.944286
AT1G03230	89.0653	86.1428	-0.0481342	0.913329
AT1G03270	1.42839	1.19521	-0.257128	0.751428
AT1G03280	17.3842	19.0501	0.13202	0.698921
AT1G03290	16.0984	18.4847	0.19941	0.520606
AT1G03310	1.78674	1.87763	0.0715839	0.924096
AT1G03320	0.0951386	0	65535	1
AT1G03340	0.120052	0.186084	0.632297	1
AT1G03360	12.772	9.31592	-0.455219	0.0785857
AT1G03365	6.68997	5.99721	-0.157708	0.669452
AT1G03370	23.6445	20.459	-0.208772	0.424214
AT1G03380	11.4016	10.686	-0.0935173	0.806745
AT1G03420	28.2309	25.537	-0.144684	0.74254
AT1G03430	6.50117	6.06835	-0.0993962	0.884079
AT1G03440	2.66068	2.34077	-0.184815	0.786375
AT1G03490	0	0.0423616	65535	1
AT1G03495	0.750798	0.703592	-0.093687	1
AT1G03515	0	0	0	1
AT1G03540	0.607632	0.458643	-0.405825	1
AT1G03545	1.1584	0.452623	-1.35575	0.630999
AT1G03570	0	0	0	1
AT1G03580	0.0755645	0	65535	1
AT1G03600	3.8661	3.4746	-0.154033	0.863869
AT1G03610	10.951	11.9889	0.130634	0.74159
AT1G03630	0.133456	0.0463471	-1.52582	1
AT1G03687	5.93904	7.51761	0.340044	0.334384
AT1G03700	1.24231	0.809703	-0.61756	1
AT1G03710	0	0.129172	65535	1
AT1G03740	21.4584	20.039	-0.0987336	0.781406
AT1G03750	3.16534	2.47084	-0.35736	0.423517
AT1G03770	5.06497	5.01642	-0.0138969	0.985117
AT1G03790	0	0.0858586	65535	1
AT1G03810	0	0	0	1
AT1G03880	0.0609438	0.219626	1.8495	1
AT1G03890	0	0	0	1
AT1G03900	195.645	196.255	0.00449209	0.991481
AT1G03905	12.9137	12.5019	-0.0467591	0.935426
AT1G03910	25.7319	24.0308	-0.0986716	0.790326
AT1G03920	14.3742	15.1196	0.0729368	0.871899
AT1G03930	12.7244	12.2246	-0.0578068	0.903558
AT1G03935	0	0	0	1
AT1G03960	2.68075	3.06121	0.19147	0.700958
AT1G03970	13.3744	14.0133	0.067329	0.924495
AT1G03990	0.579814	0.803224	0.470213	1
AT1G04020	6.52533	5.41358	-0.269467	0.404489
AT1G04030	4.98713	4.40989	-0.177466	0.982116
AT1G04080	29.9699	32.528	0.118166	0.74159
AT1G04090	1.47413	1.51242	0.0369934	0.973218
AT1G04100	4.33763	5.0843	0.229144	0.65275
AT1G04130	6.39775	6.14471	-0.0582182	0.979938
AT1G04160	14.3927	9.327	-0.625851	0.00205797
AT1G04170	91.3863	90.2421	-0.0181765	0.970141
AT1G04180	3.74766	3.19723	-0.229169	0.683615
AT1G04200	25.0004	23.9639	-0.0610916	0.887227
AT1G04210	13.8902	11.0961	-0.324012	0.183464
AT1G04230	8.16074	8.63239	0.0810599	0.88547
AT1G04250	353.563	391.269	0.146191	0.622672
AT1G04295	1.25757	1.18481	-0.085983	0.985522
AT1G04320	0	0	0	1
AT1G04350	0.340735	0.132813	-1.35925	1
AT1G04370	0	0.157779	65535	1
AT1G04420	4.00209	2.31783	-0.787975	0.0256884
AT1G04425	4.24376	4.04525	-0.0691152	0.957102
AT1G04430	113.507	103.524	-0.13282	0.670974
AT1G04440	53.3743	51.5509	-0.0501473	0.908017
AT1G04445	1.3993	1.14884	-0.284525	1
AT1G04450	0	0.0449018	65535	1
AT1G04480	389.234	408.344	0.0691453	0.86311
AT1G04501	0	0	0	1
AT1G04510	29.9772	30.4209	0.0211977	0.966101
AT1G04520	19.3169	16.3294	-0.242389	0.40369
AT1G04540	4.77539	4.64259	-0.0406898	0.955035
AT1G04550	3.51973	3.78653	0.105414	0.876702
AT1G04555	8.2942	9.76743	0.235876	0.587921
AT1G04560	0	0	0	1
AT1G04600	0.168928	0.212451	0.330717	1
AT1G04610	16.6496	16.0985	-0.0485619	0.922366
AT1G04635	4.43284	3.54119	-0.323995	0.632463
AT1G04640	4.31371	4.23476	-0.0266502	0.978052
AT1G04670	0	0.304127	65535	1
AT1G04690	96.6048	99.1312	0.0372435	0.935364
AT1G04700	14.6394	9.94326	-0.558067	0.00205797
AT1G04710	4.51196	4.42725	-0.0273447	0.970496
AT1G04720	0	0	0	1
AT1G04760	1.38032	1.89134	0.454404	0.676269
AT1G04778	1.17198	0.784303	-0.579465	1
AT1G04790	9.79881	8.09082	-0.27632	0.328838
AT1G04810	34.5071	34.191	-0.0132757	0.979034
AT1G04900	10.9726	11.5489	0.073842	0.944286
AT1G04940,AT1G04945	15.6305	14.2341	-0.13501	0.823544
AT1G04970	25.6039	25.7714	0.00940582	0.986811
AT1G05000	11.6081	14.6413	0.334922	0.275832
AT1G05080	0	0	0	1
AT1G05085	0	0	0	1
AT1G05090	0.659608	0.556448	-0.245361	1
AT1G05100	2.81555	1.62207	-0.795582	0.0717474
AT1G05136	0	0	0	1
AT1G05140	3.62537	3.7037	0.0308401	0.972812
AT1G05200	0.535626	0.557902	0.0587863	1
AT1G05210	42.6805	52.0363	0.285941	0.2745
AT1G05220	9.05299	13.7816	0.606281	0.106293
AT1G05240	0.291046	0.851868	1.54938	1
AT1G05260	610.324	491.155	-0.313397	0.149522
AT1G05320	48.9775	37.6664	-0.378841	0.0548396
AT1G05330	0	0.297756	65535	1
AT1G05360	25.4654	20.3912	-0.320591	0.186115
AT1G05380	9.40056	8.41034	-0.160582	0.607693
AT1G05400	0.389466	0.619385	0.669336	1
AT1G05420	8.2193	8.61356	0.0675945	0.9453
AT1G05450	2.73871	1.14842	-1.25384	0.447136
AT1G05500	58.4875	61.1038	0.0631336	0.876159
AT1G05510	0	0.0350773	65535	1
AT1G05540	1.40286	1.29418	-0.116328	0.920534
AT1G05562	0.119042	0	65535	1
AT1G05590	9.34015	8.25937	-0.177414	0.609499
AT1G05600	1.1788	1.23734	0.0699228	0.948772
AT1G05620	115.85	121.799	0.0722432	0.857569
AT1G05630	16.1263	11.5398	-0.482801	0.00513253
AT1G05690	0.056099	0.12367	1.14045	1
AT1G05700	5.65166	2.54646	-1.15018	0.00205797
AT1G05710	12.5591	13.9323	0.149699	0.766531
AT1G05730	2.37955	2.43709	0.0344748	0.987204
AT1G05740	0	0.115636	65535	1
AT1G05750	0.662632	0.548037	-0.273935	1
AT1G05780	10.504	13.2554	0.335642	0.427764
AT1G05785	20.6629	19.7391	-0.0659836	0.913156
AT1G05790	11.9369	12.6351	0.0820042	0.852827
AT1G05800	0	0	0	1
AT1G05805	30.2492	27.0706	-0.160169	0.616874
AT1G05810	77.2168	72.2215	-0.0964869	0.794851
AT1G05820	1.1138	1.25204	0.1688	0.860331
AT1G05830	7.05878	6.10704	-0.208946	0.498623
AT1G05835	2.1974	1.9495	-0.172698	0.961466
AT1G05860	4.50279	5.56063	0.304431	0.497345
AT1G05880	0.0986806	0	65535	1
AT1G05890	18.9757	18.5517	-0.0326081	0.945234
AT1G05894	1.30201	0.632612	-1.04135	0.130201
AT1G05900	4.33061	4.34679	0.00538121	0.993435
AT1G05910	8.8509	7.56474	-0.226534	0.408853
AT1G05920	0	0	0	1
AT1G05930	0	0	0	1
AT1G05980	0	0	0	1
AT1G05990	13.9787	8.1546	-0.777539	0.0159367
AT1G06002	0.967858	0.624495	-0.632106	0.948147
AT1G06010	21.04	23.8964	0.183655	0.652257
AT1G06020	0.479986	0.753477	0.65057	1
AT1G06030	0.587997	1.25886	1.09823	1
AT1G06060	20.5127	25.7126	0.325962	0.520001
AT1G06080	79.5567	79.518	-0.000701951	0.99659
AT1G06090	590.954	642.479	0.120605	0.719343
AT1G06100	0.175949	0	65535	1
AT1G06120	128.405	148.713	0.211834	0.40686
AT1G06135	0.119256	0	65535	1
AT1G06140	0.625779	0.661853	0.0808586	1
AT1G06160	0.29658	0.345135	0.218739	1
AT1G06180	9.88499	8.77798	-0.17135	0.727367
AT1G06210	32.0368	34.0468	0.0877901	0.820947
AT1G06220	19.9336	16.9323	-0.23542	0.347735
AT1G06225	2.44286	0	65535	1
AT1G06230	19.854	16.7877	-0.242027	0.322299
AT1G06240	3.87462	4.17729	0.108513	0.870984
AT1G06260	0	0.0371806	65535	1
AT1G06290	95.4595	87.1145	-0.131977	0.670627
AT1G06310	1.57753	1.75175	0.151128	0.832677
AT1G06320	3.34689	8.60209	1.36186	0.00205797
AT1G06380	10.0154	7.8043	-0.359875	0.30769
AT1G06390	30.9969	28.7689	-0.107615	0.873926
AT1G06410	66.6966	55.671	-0.260686	0.251778
AT1G06420	1.06513	0.747166	-0.511523	0.586323
AT1G06450	0.747759	0.839087	0.166247	1
AT1G06470	19.4537	18.1724	-0.0982905	0.798272
AT1G06480	0	0	0	1
AT1G06490	0.299367	0.307508	0.038711	1
AT1G06500	4.49265	6.17561	0.459016	0.680924
AT1G06510	3.12768	3.03888	-0.0415528	0.964342
AT1G06530	37.8105	39.3002	0.0557495	0.903967
AT1G06560	5.97662	5.22951	-0.192655	0.767991
AT1G06610	0	0	0	1
AT1G06620	41.8837	41.042	-0.0292895	0.954427
AT1G06630	5.26722	4.20171	-0.326066	0.413614
AT1G06640	110.652	106.285	-0.0580927	0.888391
AT1G06645	0.0442736	0.125138	1.499	1
AT1G06650	3.00404	2.79603	-0.103528	0.925606
AT1G06670	12.077	8.95752	-0.431089	0.0302844
AT1G06680	17.4463	11.9	-0.551968	0.0150574
AT1G06730	6.02834	5.92528	-0.0248792	0.969438
AT1G06750	0.917813	0.64514	-0.508588	1
AT1G06780	35.0509	31.3813	-0.159544	0.598421
AT1G06790	10.9435	9.14238	-0.259428	0.707658
AT1G06830	0	0	0	1
AT1G06850	32.876	29.2974	-0.166262	0.603704
AT1G06870	43.4922	48.8454	0.167466	0.564688
AT1G06910	1.88958	1.8189	-0.054994	0.958791
AT1G06923	19.8079	16.0345	-0.304897	0.263345
AT1G06930	18.4029	23.0069	0.322128	0.283708
AT1G06960	7.92603	8.69164	0.133031	0.822326
AT1G06970	0.0191691	0.100884	2.39584	1
AT1G06990	0	0	0	1
AT1G07010	0.684912	0.316989	-1.11149	1
AT1G07051	0	0	0	1
AT1G07070	65.6545	68.5983	0.0632809	0.890678
AT1G07080	45.471	44.636	-0.0267367	0.957102
AT1G07100	0	0	0	1
AT1G07119	1.5776	1.06983	-0.560344	0.7258
AT1G07130	3.91811	6.17964	0.657364	0.440105
AT1G07170	20.4583	23.3149	0.188564	0.657762
AT1G07175	67.3463	50.678	-0.41024	0.258373
AT1G07180	2.27485	1.46964	-0.630315	0.125041
AT1G07190	0	0	0	1
AT1G07210	49.9646	49.1631	-0.0233293	0.964342
AT1G07240	4.83202	6.08044	0.331551	0.356876
AT1G07250	23.1083	20.9941	-0.138428	0.68314
AT1G07280	2.74885	2.77014	0.0111305	0.987623
AT1G07320	9.78332	6.80559	-0.523603	0.0574731
AT1G07330	0	0	0	1
AT1G07340	0	0	0	1
AT1G07370	27.8918	26.3047	-0.0845195	0.850183
AT1G07390	0.360073	0.349547	-0.0428057	1
AT1G07400	0.440252	0.964268	1.13111	1
AT1G07410	23.5845	18.8472	-0.323494	0.315535
AT1G07420	65.3589	68.0752	0.0587461	0.891677
AT1G07460	2.09155	1.48212	-0.49691	0.648501
AT1G07470	19.5363	21.4301	0.133483	0.706144
AT1G07476	0	0	0	1
AT1G07485	5.34296e-06	0	65535	1
AT1G07510	19.1117	17.3616	-0.138557	0.674403
AT1G07560	4.04974	2.5024	-0.694516	0.0100067
AT1G07580	0	0	0	1
AT1G07610	420.557	409.417	-0.0387326	0.93014
AT1G07630	19.8248	19.9938	0.0122465	0.981465
AT1G07660	18.4639	21.1535	0.19619	0.606593
AT1G07680	0.0738828	0.0673542	-0.133471	1
AT1G07690	3.58106	2.1481	-0.737326	0.375485
AT1G07700	6.4379	4.85172	-0.408095	0.305846
AT1G07705	10.7743	9.4019	-0.196576	0.542264
AT1G07728	8.14676	7.19104	-0.180026	0.657081
AT1G07747	0	0	0	1
AT1G07790	91.3542	92.6466	0.0202662	0.969308
AT1G07795	21.5902	22.2704	0.0447532	0.944145
AT1G07800	0	0	0	1
AT1G07810	25.3437	21.9372	-0.208244	0.418364
AT1G07830	27.6283	30.2477	0.130679	0.732043
AT1G07840	13.574	13.7042	0.0137749	0.98107
AT1G07850	0	0	0	1
AT1G07890	1669.74	1964.6	0.234609	0.408504
AT1G07900	0	0	0	1
AT1G07910	3.93742	3.23346	-0.284173	0.374889
AT1G07920	163.706	170.352	0.057404	0.890888
AT1G07930	296.954	291.582	-0.0263381	0.957218
AT1G07960	58.983	58.2354	-0.018401	0.97134
AT1G07985	7.91269	7.89765	-0.00274566	0.993053
AT1G07990	18.1758	16.1817	-0.167656	0.579382
AT1G08005	0	0	0	1
AT1G08032	0	0	0	1
AT1G08035	0.482951	0.352848	-0.452827	1
AT1G08090	5.81531	3.14923	-0.884854	0.00205797
AT1G08110	42.1196	48.5201	0.20409	0.477211
AT1G08120	0.0897952	0.0373726	-1.26466	1
AT1G08190	88.9338	76.9872	-0.208113	0.409175
AT1G08240	0	0	0	1
AT1G08260	2.25591	1.91112	-0.239292	0.541143
AT1G08280	10.326	11.7002	0.180252	0.626661
AT1G08300,AT1G08310	17.7489	19.8197	0.159206	0.761597
AT1G08340	83.2189	72.5533	-0.19787	0.53056
AT1G08360	406.204	445.324	0.132648	0.667578
AT1G08370	43.3954	48.0022	0.145558	0.643321
AT1G08390	3.54893	3.66847	0.0477943	0.966444
AT1G08410	10.174	8.57983	-0.24587	0.407325
AT1G08420	28.4716	24.9213	-0.192141	0.466925
AT1G08430	0.175406	0.163194	-0.104105	1
AT1G08440	0.02909	0.024207	-0.265098	1
AT1G08460	9.40661	10.9623	0.220802	0.538949
AT1G08465	0	0	0	1
AT1G08480	220.769	239.81	0.119355	0.712689
AT1G08500	109.682	136.472	0.315278	0.144952
AT1G08520	6.15983	5.69301	-0.113701	0.794094
AT1G08530	7.38858	9.13499	0.306105	0.484747
AT1G08540	5.90818	5.50591	-0.101733	0.847896
AT1G08550	1.02707	1.3388	0.382408	0.558411
AT1G08570	40.3078	38.9295	-0.0501959	0.912622
AT1G08590	47.4995	47.426	-0.00223533	0.994101
AT1G08600	9.25715	9.31017	0.00823961	0.986811
AT1G08620	10.8837	9.91271	-0.134817	0.689795
AT1G08650	71.6483	56.1335	-0.352069	0.08946
AT1G08680	17	16.1594	-0.073161	0.865556
AT1G08710	4.79668	5.53446	0.206406	0.687554
AT1G08720	5.7829	6.36763	0.138965	0.719436
AT1G08730	1.02721	1.3773	0.423117	0.255377
AT1G08735	0	0	0	1
AT1G08750	12.8795	14.1625	0.136999	0.735424
AT1G08760	16.1761	15.6974	-0.0433371	0.927408
AT1G08770	22.6313	25.5147	0.173011	0.645174
AT1G08790	0.102246	0	65535	1
AT1G08830	716.754	691.553	-0.051639	0.910246
AT1G08845	6.91951	5.80654	-0.252991	0.667723
AT1G08860	0	0	0	1
AT1G08890	27.2629	26.6333	-0.0337062	0.946228
AT1G08900	1.10174	1.14772	0.0589805	0.962698
AT1G08910	4.65454	4.86365	0.0634013	0.908635
AT1G08920	17.5317	17.5668	0.00288699	0.993537
AT1G08930	86.656	81.2257	-0.0933634	0.790522
AT1G08940	31.6112	34.3542	0.12005	0.735424
AT1G08950	0	0	0	1
AT1G08960	8.24804	7.58534	-0.120836	0.789869
AT1G08970	28.913	32.0417	0.148231	0.671722
AT1G08980	0.351909	0.508126	0.529983	1
AT1G08985	0	0	0	1
AT1G08990	73.0725	62.1629	-0.233274	0.336115
AT1G09000	13.5135	11.5253	-0.229593	0.66989
AT1G09026	0	0	0	1
AT1G09040	1.47781	1.31486	-0.168551	0.779878
AT1G09050	1.4379	1.47059	0.0324377	0.970315
AT1G09070	59.248	72.7153	0.295494	0.176559
AT1G09090	16.5068	16.1508	-0.0314572	0.963864
AT1G09110	0	0	0	1
AT1G09150	36.6031	40.7744	0.155697	0.633486
AT1G09176	4.93403	6.73722	0.449389	0.501987
AT1G09180	0.496808	0.561904	0.177635	1
AT1G09240	0.036196	0	65535	1
AT1G09250	63.42	59.259	-0.0979021	0.791161
AT1G09260	1.41679	0.272409	-2.37878	1
AT1G09270	126.861	122.359	-0.0521351	0.907189
AT1G09300	6.76553	7.27587	0.104917	0.87558
AT1G09310	0.757265	1.52487	1.00982	0.261795
AT1G09340	2.63116	1.75919	-0.580787	0.200048
AT1G09350	2.4575	1.94188	-0.339734	0.585294
AT1G09360	0	0	0	1
AT1G09370	0	0	0	1
AT1G09390	3.88846	5.84432	0.587836	0.0904726
AT1G09410	0.35475	0.313702	-0.177407	1
AT1G09421	0.586925	0.10676	-2.45881	1
AT1G09430	78.0685	74.2411	-0.0725222	0.852902
AT1G09450	1.29642	1.88898	0.543068	0.226596
AT1G09460	14.6506	13.738	-0.0927818	0.890556
AT1G09480	1.43812	1.36646	-0.0737388	0.958791
AT1G09490	4.11476	5.63578	0.453806	0.266058
AT1G09500	0.0561554	0.0332966	-0.754048	1
AT1G09510	0	0	0	1
AT1G09530	1.50701	1.47177	-0.0341375	0.976091
AT1G09540	48.9905	58.237	0.249434	0.315465
AT1G09560	686.618	701.66	0.031264	0.9476
AT1G09580	49.7713	56.6055	0.185629	0.53156
AT1G09590	611.913	578.932	-0.0799332	0.833159
AT1G09600	2.02416	1.69786	-0.253603	0.65615
AT1G09610	0.372395	0.501242	0.428672	1
AT1G09640	193.107	193.719	0.00456404	0.99219
AT1G09645	34.6995	39.6845	0.193661	0.558411
AT1G09650	0.575203	0.314053	-0.873065	1
AT1G09665	0	0	0	1
AT1G09710	0.705113	0.670851	-0.0718621	1
AT1G09740	89.614	93.2026	0.0566464	0.895427
AT1G09750	26.6332	31.7965	0.255645	0.525924
AT1G09770	41.488	38.5472	-0.106067	0.751313
AT1G09794	24.2139	24.6942	0.0283362	0.970498
AT1G09795	4.87735	5.17147	0.0844776	0.913329
AT1G09812	5.06825	7.99204	0.657077	0.341605
AT1G09815	29.6623	32.1651	0.116866	0.785289
AT1G09850	47.5304	44.6177	-0.0912361	0.805957
AT1G09870	19.9916	19.2394	-0.0553307	0.908635
AT1G09900	2.46123	1.41141	-0.802239	0.0376991
AT1G09960	2.4472	2.62253	0.0998286	0.890322
AT1G09970	91.7748	87.8997	-0.0622397	0.882701
AT1G10010	0	0	0	1
AT1G10030	97.9803	97.9867	9.49751e-05	0.997843
AT1G10050	25.1298	20.8174	-0.27161	0.233541
AT1G10060	0	0.0215536	65535	1
AT1G10070	1.25568	3.39529	1.43506	0.651523
AT1G10110	0.171159	0.121537	-0.493947	1
AT1G10130	25.1093	21.563	-0.219668	0.393214
AT1G10150	10.4471	11.8326	0.179668	0.601427
AT1G10160	1.73779	1.39384	-0.318188	0.426492
AT1G10210	6.05818	8.95311	0.563505	0.0272472
AT1G10220	1.47412	2.035	0.465171	0.585038
AT1G10230	4.52993	4.74205	0.0660247	0.944199
AT1G10270	7.12167	6.04066	-0.23751	0.439106
AT1G10290	64.8561	56.7341	-0.193026	0.456461
AT1G10300	2.04753	1.7724	-0.208179	0.725883
AT1G10330	0.734004	1.02419	0.480623	1
AT1G10380	12.7742	21.7259	0.766185	0.00205797
AT1G10385	3.58654	2.05742	-0.801758	0.00513253
AT1G10419	0	0	0	1
AT1G10450	4.25285	3.73841	-0.186006	0.603586
AT1G10455	0	0.131776	65535	1
AT1G10480	2.21437	2.7776	0.32694	0.549715
AT1G10490	8.12154	6.73441	-0.2702	0.454523
AT1G10510	6.14523	5.66047	-0.118545	0.798166
AT1G10520	0.89839	0.694389	-0.371597	1
AT1G10522	3.28492	2.9507	-0.1548	0.890472
AT1G10538	0	0	0	1
AT1G10560	9.55785	9.36673	-0.0291397	0.957853
AT1G10570	6.69832	6.62093	-0.0167663	0.979938
AT1G10588	0	0	0	1
AT1G10600	1.53404	1.84401	0.26551	0.766099
AT1G10610	0.698637	0.630055	-0.149064	1
AT1G10652	0	0	0	1
AT1G10657	0	0	0	1
AT1G10660	4.71719	4.86834	0.045502	0.9513
AT1G10670	287.631	283.512	-0.0208138	0.966488
AT1G10700	19.4622	24.9624	0.359085	0.118203
AT1G10705	0	0	0	1
AT1G10710	0.0362017	0.191327	2.40191	1
AT1G10717	0	0	0	1
AT1G10720	26.3941	27.7676	0.0731896	0.863111
AT1G10730	3.97267	4.36233	0.134993	0.830307
AT1G10745	0	0	0	1
AT1G10747	0	0	0	1
AT1G10790	0.0767918	0.309362	2.01027	1
AT1G10810	31.5724	36.4424	0.206955	0.469161
AT1G10850	11.9392	10.9349	-0.126767	0.775791
AT1G10890	31.8901	36.2272	0.183966	0.533285
AT1G10910	3.24414	3.49533	0.10759	0.861487
AT1G10950	130.1	118.681	-0.132536	0.663771
AT1G10960	149.432	121.681	-0.296383	0.194787
AT1G11010	0	0	0	1
AT1G11020	16.6046	16.8753	0.0233316	0.967622
AT1G11050	6.62286	8.33657	0.331998	0.224637
AT1G11060	6.63058	5.92475	-0.162382	0.651523
AT1G11090	7.49027	7.60305	0.0215588	0.97988
AT1G11110	0	0	0	1
AT1G11120	5.60097	5.28206	-0.084575	0.942366
AT1G11125	0.879842	0.420212	-1.06613	1
AT1G11130	2.03162	1.73747	-0.225643	0.6584
AT1G11150	0.22905	0.247286	0.11052	1
AT1G11160	11.1375	8.32227	-0.420372	0.0405276
AT1G11170	2.65534	4.31342	0.699938	0.0280879
AT1G11175	4.38294	3.57361	-0.29452	0.647576
AT1G11180	1.52912	1.44702	-0.0796188	0.9476
AT1G11185	2.27789	3.46123	0.603586	0.483273
AT1G11200	15.4667	16.3883	0.0835065	0.866464
AT1G11250	1.12909	1.55847	0.464961	0.622048
AT1G11260	264.77	275.747	0.0586097	0.89082
AT1G11265	0	0	0	1
AT1G11300	0.0736072	0.0733255	-0.00553272	1
AT1G11320	2.05223	1.96286	-0.0642345	0.946346
AT1G11330	0.217605	0.212746	-0.0325809	1
AT1G11380	43.2654	43.1732	-0.00307625	0.993435
AT1G11400	26.5748	24.2472	-0.132242	0.724587
AT1G11410	0.22988	0.234597	0.0293036	1
AT1G11430	21.1562	23.571	0.155929	0.686282
AT1G11440	7.16927	6.7352	-0.0901066	0.878198
AT1G11450	3.42017	4.7145	0.463037	0.303387
AT1G11460	0	0	0	1
AT1G11475	23.6727	31.8905	0.429906	0.152577
AT1G11500	0.10746	0.077309	-0.475088	1
AT1G11520	0.0975149	0	65535	1
AT1G11530	3.83487	3.01149	-0.348699	0.864408
AT1G11550	0	0	0	1
AT1G11560	0.0802114	0	65535	1
AT1G11570	0.14837	0.277538	0.903485	1
AT1G11572	0.111035	0	65535	1
AT1G11580	136.979	126.597	-0.113712	0.724587
AT1G11590	0	0	0	1
AT1G11593	0	0	0	1
AT1G11595	0	0	0	1
AT1G11600	0	0	0	1
AT1G11608	0	0	0	1
AT1G11620	0	0	0	1
AT1G11650	149.333	157.479	0.0766262	0.83886
AT1G11655	21.0697	14.1503	-0.574342	0.0890422
AT1G11660	49.0903	44.9524	-0.127042	0.686156
AT1G11680	137.898	132.638	-0.0561164	0.894972
AT1G11690	0.702779	0.646989	-0.11933	1
AT1G11700	4.64452	4.71933	0.0230528	0.981465
AT1G11710	0.783582	0.745132	-0.0725883	1
AT1G11720	1.33905	1.38504	0.048724	0.950888
AT1G11730	0.159961	0.268464	0.74701	1
AT1G11750	15.1334	18.5075	0.290371	0.352467
AT1G11765	0	0	0	1
AT1G11770	0	0	0	1
AT1G11790	14.7455	16.2505	0.140216	0.707658
AT1G11806	0	0	0	1
AT1G11810	0	0	0	1
AT1G11840	205.9	203.274	-0.018517	0.969756
AT1G11850	0	0	0	1
AT1G11860	114.118	104.579	-0.125938	0.688396
AT1G11870	8.44188	8.4177	-0.00413906	0.993053
AT1G11890	70.0024	76.0065	0.118717	0.722012
AT1G11905	22.139	21.6792	-0.0302788	0.957717
AT1G11915	0.125526	0.424519	1.75784	1
AT1G11930	18.6009	20.0976	0.111653	0.779669
AT1G11970	0	0	0	1
AT1G11980	0	0	0	1
AT1G12010	1.98576	1.92346	-0.0459817	0.96655
AT1G12013	0	0	0	1
AT1G12015	0	0	0	1
AT1G12040	263.672	191.069	-0.464646	0.00357983
AT1G12050	19.0169	17.2093	-0.144096	0.676753
AT1G12060	2.15818	2.847	0.399624	0.664298
AT1G12080	285.87	416.104	0.541587	0.00205797
AT1G12100	1.54458	1.90412	0.301911	1
AT1G12110	108.999	75.9914	-0.5204	0.00205797
AT1G12130	0.031324	0	65535	1
AT1G12140	26.6798	24.3466	-0.132027	0.824969
AT1G12160	11.6461	10.5362	-0.144492	0.709369
AT1G12180	0	0	0	1
AT1G12200	1.80326	2.31931	0.363087	0.487003
AT1G12210	0.56366	0.829381	0.55721	1
AT1G12220	1.13752	0.814103	-0.482613	0.322169
AT1G12230	87.6918	90.9855	0.0531956	0.898461
AT1G12240,AT1G12244	144.859	138.848	-0.061148	0.884435
AT1G12250	1.41771	1.86524	0.395802	0.622174
AT1G12270	30.6758	31.7501	0.0496585	0.912502
AT1G12320	3.117	4.35039	0.480983	0.335729
AT1G12330	0.637462	0.773517	0.279094	1
AT1G12340	0.081402	0	65535	1
AT1G12350	10.4136	13.2388	0.34631	0.234062
AT1G12360	58.3019	55.5036	-0.0709622	0.864983
AT1G12390	26.7292	26.6067	-0.00662443	0.99121
AT1G12400	16.8782	15.0734	-0.163158	0.783027
AT1G12410	29.8384	29.6282	-0.0102016	0.984865
AT1G12450	19.8752	21.3612	0.104023	0.796774
AT1G12460	2.54495	2.39668	-0.0865982	0.887609
AT1G12470	24.3354	22.9344	-0.0855455	0.819649
AT1G12490	0	0	0	1
AT1G12540	0.102522	0.0395563	-1.37395	1
AT1G12550	13.0648	14.2299	0.123245	0.781703
AT1G12560	443.684	385.802	-0.201673	0.439106
AT1G12580	42.8543	36.5454	-0.22975	0.358216
AT1G12630	0.208966	0.429626	1.03981	1
AT1G12650	25.8119	22.2172	-0.216361	0.471146
AT1G12660	0	0	0	1
AT1G12663	0	0	0	1
AT1G12665	0	0	0	1
AT1G12667	0	0	0	1
AT1G12669	0	0.252695	65535	1
AT1G12670	0	0	0	1
AT1G12672	0	0.162631	65535	1
AT1G12720	0	0	0	1
AT1G12730	2.1193	2.51647	0.247815	0.674675
AT1G12740	66.8976	62.684	-0.0938568	0.788438
AT1G12760	12.4129	54.6839	2.13927	0.00205797
AT1G12770	3.90598	3.99757	0.0334388	0.962269
AT1G12775	0.84855	0.787968	-0.106862	1
AT1G12805	0.271708	0.0983361	-1.46626	1
AT1G12810	30.1758	38.4182	0.348398	0.510461
AT1G12840	296.436	302.098	0.0272978	0.956599
AT1G12855	0	0	0	1
AT1G12860	0.162884	0.133692	-0.284927	1
AT1G12880	6.80369	8.29361	0.285684	0.487003
AT1G12890	0	0	0	1
AT1G12938	0	0	0	1
AT1G12940	0.0972651	0.0543836	-0.838749	1
AT1G12950	40.7509	27.8552	-0.548885	0.00205797
AT1G12970	8.96217	9.97452	0.1544	0.695405
AT1G12980	0	0	0	1
AT1G12990	22.2231	22.3878	0.0106478	0.983287
AT1G13010	0	0	0	1
AT1G13040	1.38132	1.24849	-0.145859	0.878198
AT1G13050	2.95968	3.2224	0.122695	0.883672
AT1G13060	145.784	164.486	0.174126	0.523635
AT1G13070	0	0	0	1
AT1G13080	20.2836	12.7	-0.675487	0.00205797
AT1G13090	3.89896	2.5863	-0.592197	0.0842568
AT1G13100	18.71	13.7397	-0.44546	0.0473812
AT1G13110	41.4469	37.3502	-0.150147	0.631899
AT1G13130	0.725507	0.660174	-0.136142	1
AT1G13145	2.99734	3.08143	0.0399147	0.986808
AT1G13160	21.6547	18.0837	-0.259991	0.528673
AT1G13180	12.797	12.0593	-0.0856627	0.84651
AT1G13190	18.6849	19.3666	0.051696	0.928866
AT1G13220	5.39024	5.7415	0.0910784	0.850641
AT1G13230	0.584247	0.411702	-0.504979	1
AT1G13260	42.568	40.1893	-0.0829602	0.830307
AT1G13270	2.17194	2.68145	0.304031	0.601389
AT1G13280	49.3775	56.4338	0.192704	0.501987
AT1G13300	62.8448	57.5637	-0.126633	0.696239
AT1G13330	1.12719	1.70679	0.598559	0.461289
AT1G13400	0	0	0	1
AT1G13410	1.07661	0.960417	-0.164767	1
AT1G13420	106.476	85.6374	-0.314221	0.144343
AT1G13430	11.1142	15.1393	0.445897	0.0759274
AT1G13448	0.212453	0.563399	1.40701	1
AT1G13460	18.4987	16.3629	-0.176996	0.580356
AT1G13590	162.375	174.338	0.102558	0.779795
AT1G13605	0	0	0	1
AT1G13607	0	0	0	1
AT1G13608	0	0	0	1
AT1G13609	0	0	0	1
AT1G13620	0.37401	0.288644	-0.373786	1
AT1G13635	0.658854	0.893294	0.439176	1
AT1G13660	0	0	0	1
AT1G13670	22.9151	28.9253	0.336031	0.213367
AT1G13680	0.0775733	0	65535	1
AT1G13690	14.5253	16.4797	0.182129	0.727904
AT1G13720	0	0	0	1
AT1G13730	39.4205	34.5785	-0.189068	0.495349
AT1G13740	1.82973	2.16623	0.243551	0.876032
AT1G13770	4.27862	4.18273	-0.0327032	0.965856
AT1G13780	2.24159	2.37947	0.0861202	0.920206
AT1G13790	0.0660381	0.076198	0.206454	1
AT1G13810	3.72947	3.4083	-0.129916	0.857635
AT1G13820	0.967604	0.939279	-0.0428632	1
AT1G13840	0	0	0	1
AT1G13850	0	0	0	1
AT1G13880	19.4115	16.9686	-0.194045	0.520457
AT1G13890	0	0	0	1
AT1G13910	0.953046	1.48353	0.63842	0.355102
AT1G13920	0.179654	0.211206	0.233432	1
AT1G13930	681.786	866.815	0.346405	0.096726
AT1G13950	80.5881	96.2159	0.255709	0.312963
AT1G13960	34.1493	31.1717	-0.131623	0.678049
AT1G13980	17.1797	14.2308	-0.27169	0.245719
AT1G13990	16.3327	16.0363	-0.0264218	0.966488
AT1G14000	64.5366	66.8088	0.0499196	0.944721
AT1G14020	24.201	24.446	0.0145315	0.976966
AT1G14040	13.4805	12.2427	-0.138948	0.691175
AT1G14070	9.84917	10.2025	0.0508558	0.929739
AT1G14080	50.492	58.0859	0.202132	0.440105
AT1G14100	0	0	0	1
AT1G14110	0	0	0	1
AT1G14150	0	0.10456	65535	1
AT1G14180	2.92265	3.67442	0.330236	0.459928
AT1G14185	12.224	8.68539	-0.49305	0.0399085
AT1G14190	1.57349	1.35659	-0.213988	0.785783
AT1G14205	1.5014	0.966277	-0.635798	1
AT1G14230	25.4452	26.7361	0.0713942	0.86591
AT1G14240	40.1733	39.2717	-0.0327489	0.946366
AT1G14250	0	0.0165998	65535	1
AT1G14260	1.27977	1.33792	0.0641054	0.965667
AT1G14280	8.70474	7.52689	-0.209747	0.586805
AT1G14310	10.7283	13.6613	0.348665	0.301568
AT1G14320	873.406	876.407	0.00494865	0.991417
AT1G14340	4.48651	5.02296	0.162942	0.801907
AT1G14345	4.27749	2.50475	-0.772096	0.13661
AT1G14350	2.91075	2.11399	-0.461422	0.717784
AT1G14370	8.92611	10.9758	0.298228	0.659056
AT1G14390	12.8461	9.35939	-0.456847	0.0310729
AT1G14430	0.501823	0.335564	-0.580591	1
AT1G14470	0.312094	0.347387	0.154562	1
AT1G14480	0.828442	0.716032	-0.210376	1
AT1G14500	1.77775	1.31897	-0.430636	0.539585
AT1G14550	26.0404	20.8307	-0.322043	0.256458
AT1G14560	15.5828	13.7509	-0.180422	0.57925
AT1G14570	54.5516	56.4511	0.0493809	0.910761
AT1G14580	11.5674	9.31117	-0.313035	0.26517
AT1G14630	0.0606757	0.0949884	0.646632	1
AT1G14640	0.136169	0.118429	-0.201367	1
AT1G14642	0	0	0	1
AT1G14650	22.0208	22.2064	0.0121078	0.980506
AT1G14670	233.429	203.365	-0.198907	0.454523
AT1G14680	0.399283	0.553999	0.472471	1
AT1G14685	32.1831	34.4987	0.10024	0.79054
AT1G14687	0	0	0	1
AT1G14700	0.718878	0.871279	0.277389	1
AT1G14730	4.32799	2.07192	-1.06272	0.0256884
AT1G14755	0	0	0	1
AT1G14780	17.9402	16.3245	-0.136158	0.693267
AT1G14800	0	0	0	1
AT1G14860	66.4291	66.0911	-0.00735877	0.988245
AT1G14890	2.187	2.80246	0.357741	0.600962
AT1G14920	10.2004	10.8874	0.0940425	0.825985
AT1G15000	3.77525	4.34667	0.203337	0.688683
AT1G15010	1.30252	2.21838	0.768194	0.554326
AT1G15015	0	0	0	1
AT1G15030	13.0345	11.8732	-0.134623	0.95457
AT1G15045	0	0	0	1
AT1G15080	0.472676	0.531504	0.169229	1
AT1G15110	58.8259	53.7697	-0.129658	0.676269
AT1G15120	426.653	506.799	0.248353	0.287369
AT1G15125	0.343569	0.781969	1.18651	1
AT1G15150	0	0.033826	65535	1
AT1G15160	1.50368	1.24835	-0.268469	0.74671
AT1G15170	8.22494	8.89439	0.11289	0.816331
AT1G15180	8.33817	10.0889	0.274963	0.396535
AT1G15190	1.22173	1.86067	0.606898	0.406641
AT1G15215	2.89306	4.12748	0.512665	0.50627
AT1G15240	11.5896	10.5603	-0.134186	0.698046
AT1G15260	0.14333	0.0515783	-1.4745	1
AT1G15280	18.9623	16.9969	-0.157857	0.613643
AT1G15330	3.56258	2.62497	-0.440622	0.401791
AT1G15360	0	0.110582	65535	1
AT1G15370	91.0211	83.3136	-0.127648	0.701518
AT1G15380	16.1308	12.7087	-0.344005	0.301568
AT1G15390	8.22665	8.51825	0.0502518	0.978879
AT1G15410	8.84855	8.78548	-0.0103208	0.986811
AT1G15430	12.3811	12.5733	0.0222236	0.972038
AT1G15470	38.8098	39.7555	0.0347358	0.942133
AT1G15480	7.62852	6.66917	-0.193896	0.586691
AT1G15500	62.6444	59.6016	-0.0718346	0.854843
AT1G15510	0.795599	0.505992	-0.652927	1
AT1G15540	0.101184	0.0812756	-0.316081	1
AT1G15570	6.52723	6.10402	-0.0967104	0.861344
AT1G15590	0	0	0	1
AT1G15600	0	0.0302356	65535	1
AT1G15610	0	0	0	1
AT1G15620	0.183701	0.356661	0.957196	1
AT1G15630	2.89193	3.29078	0.186397	0.808399
AT1G15640	13.8282	18.5175	0.421281	0.100101
AT1G15650	0	0	0	1
AT1G15660	7.83061	7.36929	-0.0875988	0.850183
AT1G15670	37.8667	37.3441	-0.020052	0.969438
AT1G15680	0	0	0	1
AT1G15690	289.925	261.757	-0.147452	0.635828
AT1G15710	19.536	20.7848	0.0893964	0.835075
AT1G15720	2.79351	2.61132	-0.0972999	0.924756
AT1G15740	13.3445	11.7799	-0.179915	0.889303
AT1G15760	3.08903	1.94202	-0.669594	0.460359
AT1G15810	35.1604	36.8957	0.0695015	0.896757
AT1G15830	0.169114	0.0342489	-2.30387	1
AT1G15840	0	0	0	1
AT1G15860	35.2814	40.1193	0.185388	0.54106
AT1G15870	3.46378	2.36195	-0.552368	0.275321
AT1G15885,AT1G15890	2.33371	2.24411	-0.0564817	0.968292
AT1G15900	1.8434	2.47925	0.427533	1
AT1G15910	4.5589	3.9739	-0.19813	0.61861
AT1G15920	18.5843	18.6707	0.00669302	0.991035
AT1G15930	430.53	468.855	0.12303	0.696871
AT1G15940	5.04592	4.61008	-0.130326	0.744963
AT1G15950	87.3187	97.5828	0.160336	0.573895
AT1G15980	0.189924	0.158303	-0.262734	1
AT1G16000	125.946	134.759	0.097569	0.791161
AT1G16020	13.9126	12.9698	-0.101228	0.802971
AT1G16025	0	0.0011073	65535	1
AT1G16040	11.0346	14.0986	0.353518	0.322796
AT1G16060	7.4008	8.94721	0.273757	0.458867
AT1G16080	4.30582	3.34102	-0.366001	0.410526
AT1G16090	0.270005	0.181024	-0.576809	1
AT1G16110	4.85645	3.36988	-0.527203	0.0657608
AT1G16120	1.31615	0.797462	-0.722834	0.137852
AT1G16130	1.1818	1.43503	0.280091	0.641222
AT1G16140	0.234048	0.348998	0.576413	1
AT1G16150	8.16562	7.80063	-0.0659717	0.896757
AT1G16160	10.2398	11.3104	0.143457	0.695405
AT1G16180	136.943	142.068	0.0530065	0.902426
AT1G16190	31.1304	34.6411	0.154157	0.625169
AT1G16220	2.17353	2.37713	0.129178	0.869003
AT1G16250	4.36283	4.39614	0.0109733	0.98821
AT1G16270	13.9621	13.2556	-0.0749158	0.85305
AT1G16300	20.4451	21.0487	0.041977	0.933632
AT1G16310	5.03009	6.44253	0.357044	0.336115
AT1G16320	4.11503	3.96683	-0.0529162	0.95457
AT1G16350	53.3198	55.3088	0.0528388	0.90591
AT1G16370	26.5816	24.6874	-0.106656	0.773091
AT1G16390	34.4951	26.131	-0.400629	0.0430484
AT1G16400	1.14345	4.00912	1.80989	0.00205797
AT1G16410	0	0.0249923	65535	1
AT1G16430	11.897	10.6824	-0.155354	0.806427
AT1G16440	33.3306	22.663	-0.556508	0.00357983
AT1G16445	2.35041	1.5573	-0.593866	0.382909
AT1G16470	98.8313	117.91	0.25464	0.270043
AT1G16489	2.70686	1.88631	-0.521051	0.848963
AT1G16500	1.50722	2.27355	0.593059	0.355994
AT1G16520	16.9737	17.8481	0.0724672	0.878198
AT1G16540	4.99806	5.07263	0.0213659	0.973
AT1G16550	1.80209	1.77736	-0.0199354	0.982628
AT1G16560	95.9976	95.8413	-0.00235151	0.994076
AT1G16590	1.53691	1.69693	0.142892	0.897442
AT1G16600	0	0	0	1
AT1G16620	0	0	0	1
AT1G16640	0.369757	0.215985	-0.775645	1
AT1G16650	2.27695	2.70153	0.246672	0.669452
AT1G16660	0	0	0	1
AT1G16670	12.4211	13.7418	0.145777	0.68685
AT1G16680	5.86951	4.65439	-0.334648	0.305319
AT1G16690	4.24516	3.57604	-0.247454	0.564448
AT1G16700	162.838	167.483	0.0405731	0.929376
AT1G16705	0.534487	0.194908	-1.45536	1
AT1G16710	6.14323	5.02577	-0.289655	0.248986
AT1G16720	17.8455	16.9245	-0.0764475	0.852977
AT1G16740	70.9168	78.6205	0.148777	0.646861
AT1G16760	0	0	0	1
AT1G16770	0	0.0256813	65535	1
AT1G16790	6.99284	7.308	0.0635971	0.942279
AT1G16810	62.3227	70.9077	0.186185	0.527162
AT1G16825	4.50187	5.06233	0.169275	0.837828
AT1G16830	1.04636	0.783434	-0.417489	1
AT1G16860	78.6022	70.0261	-0.166678	0.545766
AT1G16880	22.941	19.9582	-0.200947	0.812957
AT1G16910	0.0487243	0.0814053	0.74048	1
AT1G16930	14.2118	14.4333	0.0223083	0.969438
AT1G16940	0	0	0	1
AT1G16950	0	0	0	1
AT1G16960	0	0	0	1
AT1G16980	0	0	0	1
AT1G17000	0	0	0	1
AT1G17010	0	0	0	1
AT1G17020	0.264251	0.44381	0.748033	1
AT1G17030	4.04167	3.96586	-0.0273163	0.969438
AT1G17040	1.50035	1.13021	-0.408708	0.435647
AT1G17050	17.7491	13.7879	-0.364341	0.133858
AT1G17070	7.34854	6.67164	-0.139417	0.890888
AT1G17100	3.86541	1.74041	-1.15119	0.380317
AT1G17120	19.9217	17.8159	-0.161175	0.621498
AT1G17130	34.1572	33.3121	-0.0361415	0.942313
AT1G17150	0	0	0	1
AT1G17160	23.9278	24.1636	0.014151	0.97972
AT1G17170	281.767	268.648	-0.0687847	0.861487
AT1G17180	576.181	558.425	-0.045159	0.921035
AT1G17190	333.646	362.249	0.118665	0.714016
AT1G17200	0.144545	0.199255	0.463094	1
AT1G17220	6.00187	3.69898	-0.698286	0.00205797
AT1G17230	0.891968	0.682037	-0.387142	1
AT1G17235	1.27971	1.89377	0.56545	1
AT1G17255	1.07853	0.657842	-0.71325	0.349152
AT1G17260	0.512841	0.531367	0.0511949	1
AT1G17275	0	0	0	1
AT1G17285	11.4519	7.69752	-0.573123	0.182311
AT1G17290	127.346	121.891	-0.0631567	0.873318
AT1G17300	77.7078	67.9731	-0.193095	0.512288
AT1G17330	14.6705	12.9012	-0.185419	0.631707
AT1G17340	21.0399	16.9887	-0.308551	0.16301
AT1G17345	0.343824	1.05342	1.61533	1
AT1G17350	19.3491	20.0905	0.0542495	0.918675
AT1G17360	22.2613	16.6872	-0.41579	0.0333733
AT1G17420	0.0140749	0	65535	1
AT1G17430	13.8801	13.9573	0.00800435	0.992975
AT1G17455	23.4729	23.3753	-0.00600995	0.991481
AT1G17460	0.480881	0.380397	-0.338176	1
AT1G17470	40.5854	44.0705	0.118853	0.724587
AT1G17490	11.706	13.4624	0.201685	0.697206
AT1G17500	36.5536	29.9716	-0.286419	0.186115
AT1G17530	18.369	18.7266	0.0278184	0.964342
AT1G17545	0	0	0	1
AT1G17550	23.6236	22.5062	-0.0699074	0.861487
AT1G17570	0	0	0	1
AT1G17580	4.7528	4.442	-0.0975698	0.818607
AT1G17610	0.0347811	0	65535	1
AT1G17615	0	0	0	1
AT1G17620	210.457	244.669	0.217302	0.385878
AT1G17630	1.02379	0.83529	-0.293569	1
AT1G17660	0	0	0	1
AT1G17680	6.87251	6.25005	-0.13697	0.716687
AT1G17700	1.1234	0.707699	-0.666669	1
AT1G17730	47.3125	53.6021	0.180067	0.550048
AT1G17745	121.952	126.612	0.0541	0.897442
AT1G17750	1.38155	1.47799	0.0973483	0.935426
AT1G17770	0	0	0	1
AT1G17780	5.82848	5.21034	-0.161742	0.75712
AT1G17800	0	0	0	1
AT1G17810	0.124871	0.0281052	-2.15153	1
AT1G17840	0.018886	0.0110698	-0.770691	1
AT1G17860	658.1	685.27	0.0583667	0.889757
AT1G17910	0	0	0	1
AT1G17950	0.21706	0.422079	0.959416	1
AT1G17970	27.5939	32.6183	0.241333	0.363791
AT1G18010	0	0	0	1
AT1G18020	0	0	0	1
AT1G18030	4.1586	4.37117	0.0719222	0.943999
AT1G18075	0	2.40914	65535	1
AT1G18080	473.402	514.567	0.120292	0.71566
AT1G18090	2.55932	2.35785	-0.118285	0.889697
AT1G18120	0	0	0	1
AT1G18130	0	0	0	1
AT1G18160	25.5746	20.9283	-0.289251	0.191019
AT1G18170	1.4122	1.00644	-0.488682	0.572197
AT1G18180	10.6985	9.69811	-0.141627	0.888391
AT1G18280	4.11526	3.84718	-0.0971822	0.926154
AT1G18290	12.807	14.8695	0.215421	0.590335
AT1G18300	4.4884	5.67336	0.338003	0.449563
AT1G18320	1.51143	1.136	-0.411947	0.781725
AT1G18350	0	0	0	1
AT1G18390	12.0041	14.5675	0.279226	0.312573
AT1G18400	0.181025	0.325071	0.844565	1
AT1G18420	56.484	41.6049	-0.441088	0.0194155
AT1G18430	0	0	0	1
AT1G18440	5.98947	6.88947	0.201965	0.683615
AT1G18450	22.6359	23.1965	0.0352986	0.944497
AT1G18460	17.6606	12.9272	-0.450123	0.0296971
AT1G18480	19.7114	17.7943	-0.147619	0.668638
AT1G18485	0.37445	0.176802	-1.08264	1
AT1G18486,AT1G18490	8.86442	7.89381	-0.167305	0.676995
AT1G18500	21.9208	21.9453	0.00161039	0.99519
AT1G18510	0	0	0	1
AT1G18520	0	0	0	1
AT1G18530	0.139461	0.352911	1.33945	1
AT1G18560	2.25246	2.36832	0.072359	0.923633
AT1G18570	4.35423	6.38233	0.551666	0.0657608
AT1G18580	16.0409	16.4767	0.0386716	0.938117
AT1G18590	1.79642	3.86041	1.10363	0.00513253
AT1G18600	11.8569	12.5382	0.080603	0.870592
AT1G18610	2.85979	2.47092	-0.21086	0.673533
AT1G18620	21.6561	19.9555	-0.117989	0.722882
AT1G18630	24.4432	26.7773	0.131577	0.857635
AT1G18660	20.0065	19.2419	-0.056213	0.90591
AT1G18690	7.68209	7.28691	-0.0761908	0.873926
AT1G18700	9.18662	9.25037	0.00997678	0.985489
AT1G18710	0.0478287	0	65535	1
AT1G18730	0.0810268	0.0582523	-0.476084	1
AT1G18740	23.3411	19.79	-0.238104	0.401839
AT1G18750	0.336578	0.48924	0.539601	1
AT1G18773	1.58189	1.07949	-0.551301	0.597863
AT1G18820	0	0	0	1
AT1G18830	0.145224	2.25579	3.95728	0.00513253
AT1G18860	16.7432	16.4264	-0.0275621	0.962698
AT1G18870	2.15074	2.08951	-0.0416671	0.965667
AT1G18880	21.4723	21.1171	-0.0240656	0.976091
AT1G18879	0	0	0	1
AT1G18900	4.85982	4.42981	-0.133659	0.875898
AT1G18930	0	0	0	1
AT1G18940	7.83746	5.87963	-0.414661	0.172071
AT1G18950	11.9696	10.6412	-0.169708	0.593559
AT1G18960	0.0460356	0.04726	0.0378702	1
AT1G19010	4.28595	3.65062	-0.231474	0.660941
AT1G19020	9.42975	18.8551	0.999665	0.00205797
AT1G19025	1.17989	1.19902	0.0232043	1
AT1G19030	0	0	0	1
AT1G19040	0	0	0	1
AT1G19070,AT1G19080	6.93219	8.37002	0.271919	0.86894
AT1G19086	0	0	0	1
AT1G19090	0	0	0	1
AT1G19100	3.30085	3.20499	-0.0425184	0.951787
AT1G19110	31.4955	27.5174	-0.1948	0.472054
AT1G19115	0.34008	0.429222	0.335851	1
AT1G19120	33.1706	36.9005	0.153733	0.80326
AT1G19150	0	0	0	1
AT1G19170	11.1792	11.4275	0.0316921	0.956599
AT1G19180	34.8046	45.2915	0.379963	0.0842568
AT1G19190	11.1999	12.9062	0.20458	0.58474
AT1G19230	21.5629	16.0735	-0.423861	0.0455802
AT1G19270	8.8214	8.5685	-0.0419651	0.934085
AT1G19290	1.2755	1.3818	0.115482	0.881355
AT1G19320	0.114602	0.0412237	-1.47509	1
AT1G19340	1.19217	0.936677	-0.347965	1
AT1G19350	22.5289	24.7684	0.136724	0.703808
AT1G19373	0	0	0	1
AT1G19376	0	0	0	1
AT1G19380	13.1639	14.7147	0.160671	0.755934
AT1G19392	0	0	0	1
AT1G19394,AT1G19396,AT1G19397	9.32807	9.1359	-0.0300326	0.979187
AT1G19415	0	0	0	1
AT1G19420	0	0	0	1
AT1G19440	67.9919	66.3355	-0.0355799	0.939342
AT1G19460	0	0	0	1
AT1G19464	0	0	0	1
AT1G19470	0.0422941	0	65535	1
AT1G19480	6.59179	6.40422	-0.0416472	0.949797
AT1G19485	3.96176	3.7822	-0.0669161	0.908635
AT1G19520	22.1093	21.0885	-0.0682022	0.867151
AT1G19530	0.152343	0.859922	2.49689	1
AT1G19540	1.30406	1.38117	0.0828809	1
AT1G19580	35.4587	35.3857	-0.00297217	0.993435
AT1G19600	21.6979	28.7609	0.406556	0.0616628
AT1G19620	0	0	0	1
AT1G19680	9.44299	9.55031	0.0163042	0.982157
AT1G19710	21.7501	22.4425	0.0452121	0.93014
AT1G19740	10.6698	11.4657	0.103798	0.845265
AT1G19750	0.0687304	0.0274128	-1.3261	1
AT1G19770	50.9507	61.9206	0.281317	0.236329
AT1G19800	10.9488	12.2979	0.16763	0.676269
AT1G19830	0.148041	0.059324	-1.31931	1
AT1G19850	3.58992	3.49706	-0.0378089	0.952931
AT1G19890	0	0	0	1
AT1G19910	713.176	751.493	0.0755	0.84904
AT1G19930	0	0	0	1
AT1G19950	5.42907	6.84996	0.335391	0.382517
AT1G19960	1.66375	7.27541	2.12859	0.102442
AT1G19968	3.90512	5.46605	0.485134	0.438292
AT1G19980	1.85545	2.12644	0.196672	0.789253
AT1G19990	9.60218	9.68978	0.0131011	0.986712
AT1G20015	0	0	0	1
AT1G20020	1.26355	1.42056	0.168968	0.860837
AT1G20030	2.26481	2.43648	0.105408	0.90427
AT1G20050	201.594	210.812	0.0645078	0.870984
AT1G20065	1.28904	0.923539	-0.481056	1
AT1G20080	0.318736	0.326119	0.0330357	1
AT1G20090	122.04	120.146	-0.0225658	0.963489
AT1G20110	87.9996	90.402	0.0388587	0.930434
AT1G20120	0	0	0	1
AT1G20130	0.187129	0.197093	0.0748387	1
AT1G20132	0	0	0	1
AT1G20135	0	0	0	1
AT1G20140	15.465	14.1439	-0.128832	0.803074
AT1G20180	0.0432035	0	65535	1
AT1G20210	0	0	0	1
AT1G20230	0.804108	0.624564	-0.364539	1
AT1G20250	0	0	0	1
AT1G20260	402.548	394.707	-0.0283796	0.956307
AT1G20280	0	0	0	1
AT1G20300	4.60901	3.22012	-0.517343	0.08946
AT1G20310	0	0.044025	65535	1
AT1G20350	0.0559489	0	65535	1
AT1G20375	0	0	0	1
AT1G20380	7.00498	6.53478	-0.100243	0.830735
AT1G20390	0.72574	0.91715	0.337705	1
AT1G20405	0	0	0	1
AT1G20420	0	0	0	1
AT1G20460	23.0653	23.4505	0.0238937	0.976954
AT1G20470	3.08735	4.01705	0.379769	0.762701
AT1G20515	0.0529814	0.226046	2.09306	1
AT1G20540	7.21578	10.4023	0.527677	0.233139
AT1G20580	68.0576	72.2509	0.0862586	0.824585
AT1G20600	0	0.0456815	65535	1
AT1G20620	4.13726	3.89664	-0.0864429	0.889303
AT1G20630	6.25627	6.29557	0.00903506	0.990408
AT1G20640	13.3197	10.5346	-0.338425	0.145633
AT1G20680	0.365008	0.35345	-0.0464238	1
AT1G20690	0.00445814	0.199851	5.48634	1
AT1G20693	96.2758	109.237	0.182213	0.504212
AT1G20696	113.337	139.636	0.301045	0.153441
AT1G20700	0.114194	0.211417	0.888609	1
AT1G20710	0	0	0	1
AT1G20730	0	0	0	1
AT1G20735	0	0	0	1
AT1G20740	0	0	0	1
AT1G20760	30.8667	26.5069	-0.219683	0.387872
AT1G20780	28.394	24.0889	-0.237218	0.334329
AT1G20810	1.25693	1.20318	-0.0630481	1
AT1G20816	2.58325	1.92231	-0.426346	0.600349
AT1G20823	2.60221	3.57529	0.458321	0.486225
AT1G20830	2.96277	3.71534	0.32655	0.540002
AT1G20850	24.5995	29.5191	0.263017	0.324785
AT1G20875	0	0	0	1
AT1G20900	22.934	23.3991	0.0289678	0.956607
AT1G20920	8.85102	8.77911	-0.0117696	0.98107
AT1G20925	0.0311696	0.0259375	-0.265098	1
AT1G20967	0	0	0	1
AT1G20970	86.4755	73.9127	-0.226469	0.362937
AT1G20980	32.2755	29.1992	-0.144513	0.632055
AT1G21000	14.0684	14.5263	0.0462007	0.935925
AT1G21010	4.85067	5.69458	0.231405	0.714016
AT1G21020	0	0	0	1
AT1G21050	6.10363	9.74915	0.675609	0.0370435
AT1G21060	1.09859	1.02871	-0.0948239	1
AT1G21065	9.70333	12.2079	0.33127	0.394134
AT1G21090	6.84113	9.56726	0.483872	0.118507
AT1G21140	0.921295	2.23047	1.27561	0.12639
AT1G21170	15.2574	13.7799	-0.146936	0.641988
AT1G21200	13.8475	13.5404	-0.0323621	0.951403
AT1G21202	0	0	0	1
AT1G21210	0.132478	0.101239	-0.387991	1
AT1G21230	0	0	0	1
AT1G21240	0	0	0	1
AT1G21245	0	0	0	1
AT1G21250	0	0	0	1
AT1G21270	0	0.024076	65535	1
AT1G21281	0	0	0	1
AT1G21286	0	0	0	1
AT1G21323	0	0	0	1
AT1G21330	0	0	0	1
AT1G21340	2.64738	4.52434	0.77314	0.12639
AT1G21360	26.5334	19.0265	-0.479798	0.0302844
AT1G21370	40.3326	39.561	-0.0278668	0.978317
AT1G21395	0	0	0	1
AT1G21400	0.309173	1.57126	2.34544	0.00885962
AT1G21410	0.787151	0.981028	0.317654	1
AT1G21430	0	0	0	1
AT1G21450	18.2001	18.4594	0.0204038	0.969691
AT1G21560	6.84102	5.67424	-0.269784	0.476082
AT1G21610	10.4586	9.48724	-0.140635	0.693385
AT1G21620	0	0	0	1
AT1G21630	44.6556	36.7611	-0.280661	0.18968
AT1G21640	11.8503	11.933	0.010035	0.98821
AT1G21660	83.9229	73.528	-0.19077	0.465659
AT1G21670	16.327	12.7846	-0.352857	0.127172
AT1G21680	10.9126	8.98271	-0.280771	0.325951
AT1G21690	9.82295	11.1725	0.185721	0.633486
AT1G21695	2.30416	1.62156	-0.506859	0.503209
AT1G21710	9.76309	10.7258	0.13568	0.760464
AT1G21720	113.158	128.498	0.183406	0.508813
AT1G21722	0.151733	0	65535	1
AT1G21730	14.6745	11.4904	-0.352882	0.112316
AT1G21740	6.62062	5.25028	-0.334571	0.19638
AT1G21750	395.959	460.326	0.217304	0.412974
AT1G21760,AT1G21780	24.0802	26.063	0.114156	0.830307
AT1G21790	3.89695	3.99785	0.0368792	0.965897
AT1G21835	0	0	0	1
AT1G21840	2.87003	2.44377	-0.231954	0.732493
AT1G21864	0	0	0	1
AT1G21866	0	0	0	1
AT1G21870	0	0	0	1
AT1G21880	14.1094	15.9167	0.173879	0.625357
AT1G21910	5.83998	7.18465	0.298955	0.499897
AT1G21930	24.1386	29.9741	0.312374	0.381854
AT1G21945	0	0	0	1
AT1G21960	0	0	0	1
AT1G21975	0	0	0	1
AT1G21980	15.8891	15.282	-0.0562084	0.902426
AT1G22000	0	0	0	1
AT1G22010	0	0	0	1
AT1G22020	11.728	9.98302	-0.232405	0.415191
AT1G22040	9.60368	9.63697	0.00499137	0.992309
AT1G22050	15.1468	13.4749	-0.168741	0.895427
AT1G22065	0.447079	0.427347	-0.0651199	1
AT1G22067	0	0	0	1
AT1G22070	23.9099	26.6154	0.15465	0.62646
AT1G22090	0	0	0	1
AT1G22150	0.0743792	0.0391886	-0.924464	1
AT1G22160	1.06386	1.98538	0.900111	0.354532
AT1G22170	18.9049	23.8427	0.334788	0.351069
AT1G22190	46.6675	43.4152	-0.104218	0.771947
AT1G22210	0.0375447	0	65535	1
AT1G22220	8.99325	12.9598	0.527128	0.0333733
AT1G22230	17.9439	22.5833	0.331764	0.166108
AT1G22240	0	0.0234517	65535	1
AT1G22250	0.474742	0.451698	-0.0717869	1
AT1G22270	30.4018	29.1693	-0.0597056	0.912502
AT1G22275	0.227169	0.109322	-1.05519	1
AT1G22280	38.2843	36.7004	-0.0609571	0.887687
AT1G22330	50.6287	51.3061	0.0191765	0.970751
AT1G22410	357.798	343.467	-0.0589721	0.890322
AT1G22430	1.55438	1.27545	-0.285328	0.705671
AT1G22440	86.7596	86.8353	0.0012583	0.996184
AT1G22450	261.797	279.604	0.0949325	0.785416
AT1G22500	89.9205	83.3158	-0.11006	0.747535
AT1G22540	28.4429	26.4428	-0.105191	0.761664
AT1G22560	0	0	0	1
AT1G22580	0	0	0	1
AT1G22590	0.80497	0.284366	-1.50119	1
AT1G22610	15.1203	14.9335	-0.0179378	0.973
AT1G22630	0.543184	0.25781	-1.07513	1
AT1G22640	40.9262	39.1217	-0.0650566	0.881355
AT1G22651	0	0	0	1
AT1G22660	4.18396	4.08672	-0.0339248	0.961466
AT1G22690	0	0	0	1
AT1G22730	19.7908	16.0345	-0.30365	0.185339
AT1G22740	33.6563	43.373	0.365921	0.104133
AT1G22750	45.3757	47.8188	0.0756587	0.863397
AT1G22760	0	0	0	1
AT1G22770	18.7108	18.4531	-0.0200068	0.969438
AT1G22780	311.26	319.313	0.0368485	0.934822
AT1G22790	18.6621	17.5189	-0.0912028	0.834996
AT1G22800	24.4316	24.5378	0.0062567	0.990949
AT1G22830	3.60123	3.31093	-0.121253	0.823544
AT1G22840	534.624	614.611	0.20115	0.444218
AT1G22860	6.84311	6.00186	-0.189242	0.568986
AT1G22870	2.4081	2.38278	-0.0152523	0.986222
AT1G22880	56.0233	82.4055	0.556713	0.00205797
AT1G22882	26.5541	25.7229	-0.0458789	0.920231
AT1G22885	4.81252	4.7271	-0.025839	0.989757
AT1G22890	0.212512	0.152886	-0.475088	1
AT1G22910	22.002	21.2055	-0.0531972	0.913872
AT1G22930	46.2044	41.8743	-0.141965	0.64297
AT1G22940	3.11492	4.18266	0.425225	0.508386
AT1G22990	0.174026	0.241354	0.471846	1
AT1G23000	2.58421	2.1158	-0.288519	0.631214
AT1G23010	3.44352	4.29866	0.320002	0.3975
AT1G23030	119.502	115.686	-0.0468109	0.914126
AT1G23037	0	0	0	1
AT1G23040	69.8301	85.4082	0.290526	0.20445
AT1G23074	0	0	0	1
AT1G23100	23.9815	26.9848	0.170221	0.793539
AT1G23120	3.51642	3.44954	-0.0277026	0.981738
AT1G23130	0	0	0	1
AT1G23145	0	0	0	1
AT1G23147	0	0	0	1
AT1G23150	15.0054	17.6372	0.233142	0.505677
AT1G23160	3.31754	2.74865	-0.271389	0.578217
AT1G23170,AT1G23180	25.3347	19.5358	-0.374997	0.0806207
AT1G23190	226.158	234.809	0.0541607	0.898461
AT1G23200	0	0	0	1
AT1G23201	0	0.404261	65535	1
AT1G23210	7.06716	6.5213	-0.115971	0.823632
AT1G23220,AT1G23230	12.1522	12.5871	0.0507299	0.950476
AT1G23290	475.29	504.292	0.0854498	0.812987
AT1G23410	52.8861	48.5552	-0.123264	0.734545
AT1G23420	0	0	0	1
AT1G23440	171.112	188.816	0.142041	0.637926
AT1G23450	0.278099	0.254739	-0.126579	1
AT1G23460	7.43606	7.69808	0.04996	0.935426
AT1G23465	0.600182	0.754459	0.330043	1
AT1G23470	0.656137	1.0997	0.745036	1
AT1G23480	54.6941	49.5351	-0.142933	0.635286
AT1G23490	368.38	412.437	0.162981	0.568565
AT1G23500	0	0	0	1
AT1G23530	1.37047	1.372	0.00161494	0.98821
AT1G23550	0.960934	0.859876	-0.160309	1
AT1G23710	18.2711	19.901	0.123275	0.74159
AT1G23720	3388.24	2785.7	-0.282499	0.40138
AT1G23724	0	0	0	1
AT1G23730	0	0.113569	65535	1
AT1G23750	137.634	128.6	-0.0979505	0.777392
AT1G23760	22.4997	20.6509	-0.1237	0.722882
AT1G23790	1.5607	1.64036	0.0718257	0.941951
AT1G23810	0	0	0	1
AT1G23820	81.2822	92.1177	0.180538	0.515018
AT1G23870,AT1G23880	57.9885	45.5421	-0.348566	0.108545
AT1G23900	35.2031	34.5809	-0.0257259	0.957261
AT1G23920	0	0	0	1
AT1G23935	0.731958	0.497379	-0.557415	1
AT1G23940	1.82712	2.10645	0.205246	0.779786
AT1G23990	0	0	0	1
AT1G24030	1.69693	2.11744	0.31939	0.700675
AT1G24050	116.948	107.954	-0.115451	0.722882
AT1G24068	0.166132	0.462075	1.4758	1
AT1G24090	3.00956	2.41534	-0.31733	0.581387
AT1G24095	9.47311	13.0916	0.466732	0.116134
AT1G24110	0	0	0	1
AT1G24145	0	0	0	1
AT1G24147	0	0	0	1
AT1G24148	0	0	0	1
AT1G24150	16.6911	14.2048	-0.232699	0.406907
AT1G24159	0	0	0	1
AT1G24240	13.4993	18.3381	0.441961	0.106295
AT1G24256	0	0	0	1
AT1G24265	1.71622	1.89786	0.145135	0.870984
AT1G24280	24.239	20.7424	-0.224748	0.407325
AT1G24310	15.7231	14.9884	-0.0690439	0.916918
AT1G24330	0.496401	0.693331	0.482037	1
AT1G24340	8.69451	8.97664	0.0460714	0.976966
AT1G24360	123.287	124.045	0.00884501	0.987623
AT1G24380	0	0	0	1
AT1G24390	0.117524	0	65535	1
AT1G24405	0	0	0	1
AT1G24420	0.254659	0.204987	-0.313033	1
AT1G24440	61.1708	71.561	0.22633	0.375174
AT1G24450	5.22994	5.07641	-0.0429845	0.964342
AT1G24460	17.3997	16.0466	-0.1168	0.718672
AT1G24470	0.043702	0.0363663	-0.265098	1
AT1G24485	4.31482	3.32321	-0.376723	0.346273
AT1G24490	6.70639	6.39226	-0.0692101	0.977498
AT1G24520	0	0	0	1
AT1G24530	5.59404	5.65122	0.0146728	0.983868
AT1G24540	0	0	0	1
AT1G24560	27.443	26.9078	-0.0284133	0.955332
AT1G24570	0.0728088	0.135201	0.892927	1
AT1G24580	0	0	0	1
AT1G24600	2.60536	3.16363	0.280095	0.9296
AT1G24640	0	0	0	1
AT1G24650	0	0	0	1
AT1G24706	7.66569	6.5694	-0.222654	0.404932
AT1G24733	0	0	0	1
AT1G24735	22.7064	14.1979	-0.677421	0.363043
AT1G24792	0	0	0	1
AT1G24793	0	0.034533	65535	1
AT1G24800	0.0234558	0.0630072	1.42557	1
AT1G24880	0	0	0	1
AT1G24851	0.065971	0	65535	1
AT1G24879	0	0	0	1
AT1G24881	0	0	0	1
AT1G25054	0	0	0	1
AT1G25025	0	0	0	1
AT1G25053	0	0	0	1
AT1G25055	0	0	0	1
AT1G25098	0	0	0	1
AT1G25112	0	0	0	1
AT1G25141	0	0	0	1
AT1G25145	0	0	0	1
AT1G25150	0	0	0	1
AT1G25175	0	0.130169	65535	1
AT1G25180	0	0	0	1
AT1G25209	0.203425	0.146093	-0.477606	1
AT1G25210	0	0	0	1
AT1G25211	4.61899	3.68719	-0.325056	0.670997
AT1G25240	4.61014	3.16904	-0.540766	0.173801
AT1G25250	1.59104	1.29743	-0.294316	0.728944
AT1G25270	0	0	0	1
AT1G25275	52.2571	83.8773	0.682655	0.00205797
AT1G25280	47.3189	45.1628	-0.0672802	0.865974
AT1G25290	3.82409	3.1371	-0.285688	0.587784
AT1G25300	0	0	0	1
AT1G25320	2.68751	3.36431	0.324043	0.396143
AT1G25340	0	0	0	1
AT1G25360	1.2187	1.65444	0.440996	0.349107
AT1G25380	30.6711	29.6525	-0.048723	0.914707
AT1G25420	20.898	22.3212	0.0950484	0.820769
AT1G25422	1.09262	0.541198	-1.01357	1
AT1G25425	2.27637	3.65631	0.683658	0.40138
AT1G25460	2.95711	3.09542	0.0659459	0.952116
AT1G25480	12.6513	12.2401	-0.0476717	0.931156
AT1G25490	84.1632	82.5744	-0.0274951	0.953383
AT1G25520	22.1138	19.6466	-0.170671	0.667884
AT1G25550	62.3882	63.9849	0.0364576	0.935426
AT1G25784	0	0	0	1
AT1G26090	2.50688	2.33754	-0.100904	0.924443
AT1G26130	2.19673	2.14719	-0.0329075	0.961466
AT1G26180	2.77517	3.90257	0.491847	0.273169
AT1G26210	2.3887	2.55224	0.0955379	0.936271
AT1G26220	0.822077	0.77656	-0.0821759	1
AT1G26250	1.79154	0.156208	-3.51966	1
AT1G26260	2.67429	3.31136	0.308267	0.544544
AT1G26290	0.435178	1.08998	1.32463	1
AT1G26320	0	0	0	1
AT1G26330	0.786346	0.675186	-0.219879	1
AT1G26340	34.0682	38.1678	0.16393	0.645174
AT1G26430	0	0	0	1
AT1G26460	34.4425	31.7556	-0.117177	0.722786
AT1G26470	23.1941	27.2808	0.234129	0.504212
AT1G26490	0	0	0	1
AT1G26500	0.424946	0.43027	0.0179643	1
AT1G26530	0.299435	0.391808	0.387904	1
AT1G26550	188.01	202.701	0.108545	0.740422
AT1G26558	0	0	0	1
AT1G26560	0.290593	0.799269	1.45968	1
AT1G26570	0.521618	0.643644	0.30327	1
AT1G26580	18.5824	18.0648	-0.0407547	0.929739
AT1G26590	0.653527	0.288723	-1.17856	1
AT1G26600	0.144259	0	65535	1
AT1G26610	0.123383	0.0573232	-1.10595	1
AT1G26630	926.535	1118.32	0.27142	0.261263
AT1G26650	13.973	13.7968	-0.018316	0.975058
AT1G26660	10.0594	8.26746	-0.283024	0.518044
AT1G26665	29.1535	38.0642	0.384766	0.104836
AT1G26670	55.1854	63.3612	0.199315	0.472331
AT1G26680	0.249333	0.23181	-0.105136	1
AT1G26700	17.4311	11.858	-0.555809	0.0111373
AT1G26730	2.75135	2.37588	-0.211681	0.682013
AT1G26750	47.1151	55.2081	0.22869	0.426492
AT1G26762	0.162653	0	65535	1
AT1G26770	1.81851	2.30522	0.342147	0.672818
AT1G26773	0	0	0	1
AT1G26780	0	0	0	1
AT1G26795	0	0	0	1
AT1G26796	0	0.128155	65535	1
AT1G26797	0	0	0	1
AT1G26798	0	0	0	1
AT1G26799	0	0	0	1
AT1G26830	44.5867	42.6115	-0.0653721	0.871899
AT1G26840	7.60863	8.54104	0.166774	0.724871
AT1G26870	0.77943	0.719314	-0.115797	1
AT1G26890	1.25389	1.16298	-0.10859	0.923633
AT1G26910	43.698	42.1343	-0.0525722	0.913388
AT1G26911	0	0	0	1
AT1G26916	0	0	0	1
AT1G26920	92.84	106.501	0.198045	0.454975
AT1G26940	29.4051	34.3481	0.224166	0.442578
AT1G26945	9.11291	7.88687	-0.20846	0.739361
AT1G26960	46.8375	47.8738	0.0315742	0.949301
AT1G26970	12.3319	10.9557	-0.170714	0.633486
AT1G26975	0	0	0	1
AT1G26976	0	0	0	1
AT1G26985	0	0	0	1
AT1G27000	115.434	124.135	0.104837	0.750969
AT1G27020	2.33577	3.06932	0.394018	0.462808
AT1G27030	56.4201	40.0752	-0.493499	0.00357983
AT1G27045	0	0	0	1
AT1G27050	7.35868	7.29271	-0.012993	0.985438
AT1G27060	2.32844	2.19245	-0.0868198	0.956599
AT1G27080	0	0.0206448	65535	1
AT1G27120	3.00275	2.34644	-0.355808	0.336115
AT1G27130	103.808	137.162	0.40196	0.0302844
AT1G27135	0	0	0	1
AT1G27140	152.77	100.922	-0.598125	0.00205797
AT1G27150	14.1445	15.5192	0.133806	0.714016
AT1G27160	0.0707025	0.0955871	0.435054	1
AT1G27170	3.02179	2.00671	-0.590574	0.0168952
AT1G27180	6.08061	4.59996	-0.402595	0.0781712
AT1G27220	0	0	0	1
AT1G27240	0	0	0	1
AT1G27250	0	0	0	1
AT1G27260	0	0	0	1
AT1G27270	0.0723919	0	65535	1
AT1G27280	0	0	0	1
AT1G27285	0.0928178	0.096845	0.0612755	1
AT1G27290	57.4852	58.1478	0.0165337	0.974294
AT1G27300	32.0715	30.5435	-0.070426	0.95457
AT1G27320	19.2102	18.2584	-0.0733145	0.856315
AT1G27330	402.404	634.378	0.656697	0.00205797
AT1G27340	35.3297	36.545	0.0487898	0.912797
AT1G27360	3.15107	4.65553	0.563104	0.106295
AT1G27400	322.393	334.151	0.0516817	0.902165
AT1G27410	0.713208	0.803805	0.172522	1
AT1G27420	12.9877	12.8175	-0.019041	0.976895
AT1G27450	312.804	343.651	0.135687	0.65615
AT1G27460	8.50514	9.01329	0.08372	0.851774
AT1G27480	0.26996	0.112226	-1.26633	1
AT1G27520	8.93406	8.72537	-0.0340987	0.954853
AT1G27565	2.67925	0	65535	0.00205797
AT1G27570	0	0	0	1
AT1G27590	2.44882	1.35229	-0.856678	0.0505564
AT1G27595	7.91747	7.16991	-0.143085	0.874964
AT1G27620	1.98443	3.23733	0.706081	0.0802796
AT1G27630	20.2523	22.1629	0.13006	0.715442
AT1G27650	36.1068	37.3311	0.0481094	0.916972
AT1G27660	4.50691	6.13749	0.445511	0.138664
AT1G27671	0	0	0	1
AT1G27680	5.31902	5.23662	-0.0225255	0.973
AT1G27690	2.22754	2.03785	-0.128405	0.872666
AT1G27695	3.82388	4.12683	0.109998	0.916683
AT1G27710	0.0575328	0.130675	1.18353	1
AT1G27740	70.6671	62.1366	-0.185595	0.51001
AT1G27750	5.53614	5.56487	0.00746789	0.990321
AT1G27752	11.1374	9.85291	-0.176796	0.568612
AT1G27760	47.3496	43.6744	-0.116564	0.722171
AT1G27780	0	0	0	1
AT1G27790	0	0	0	1
AT1G27800	0	0	0	1
AT1G27820	0	0	0	1
AT1G27850	17.3005	15.2292	-0.183969	0.506134
AT1G27880	2.50915	1.96628	-0.351728	0.371468
AT1G27920	1.80257	2.22668	0.304844	0.633486
AT1G27950	15.3196	8.39485	-0.867806	0.00205797
AT1G27970	217.511	292.095	0.425352	0.0168952
AT1G27980	10.103	9.55765	-0.0800506	0.868463
AT1G28002	0	0	0	1
AT1G28007	0	0	0	1
AT1G28010	0.0413132	0.0649066	0.651762	1
AT1G28030	0	0	0	1
AT1G28060	16.0213	15.774	-0.0224411	0.964342
AT1G28070	29.1149	29.9805	0.0422656	0.936271
AT1G28080	0.958893	0.767194	-0.321779	1
AT1G28090	12.9779	12.1974	-0.0894809	0.842768
AT1G28100	10.6279	10.533	-0.0129482	0.990481
AT1G28130	30.0167	31.1065	0.0514488	0.914257
AT1G28135	0.349979	0.509614	0.54214	1
AT1G28160	0.804605	1.18058	0.553143	1
AT1G28170	9.04927	5.67414	-0.673398	0.0399085
AT1G28210	2.02187	2.04661	0.0175506	0.985489
AT1G28250	52.6978	56.4457	0.0991203	0.805957
AT1G28270	0	0	0	1
AT1G28281	4.66668	0	65535	1
AT1G28304	0	0	0	1
AT1G28307	0	0	0	1
AT1G28323	0	0	0	1
AT1G28327	0	0	0	1
AT1G28335	0	0	0	1
AT1G28340	34.7555	35.0083	0.0104547	0.983061
AT1G28350	33.4406	29.7516	-0.168634	0.554326
AT1G28360	0.891408	1.48273	0.7341	1
AT1G28375	0	0	0	1
AT1G28380	8.20773	9.09027	0.147339	0.838623
AT1G28420	8.75499	7.64238	-0.196083	0.484295
AT1G28440	18.3641	17.7326	-0.0504845	0.909983
AT1G28447	0	0	0	1
AT1G28450	0	0.329481	65535	1
AT1G28455	0	0	0	1
AT1G28460	0	0	0	1
AT1G28465	0	0	0	1
AT1G28470	2.74582	3.15114	0.198638	0.751689
AT1G28490	35.9516	40.019	0.154632	0.62687
AT1G28500	0	0	0	1
AT1G28510	64.3485	65.142	0.0176829	0.973
AT1G28520	5.51618	5.59246	0.0198129	0.97665
AT1G28540	27.5764	30.7645	0.157834	0.714016
AT1G28680	88.5276	90.5308	0.0322811	0.945519
AT1G28720	0	0	0	1
AT1G28730	0	0	0	1
AT1G28740	0	0	0	1
AT1G28750	0	0	0	1
AT1G28770	0	0	0	1
AT1G28780	0	0	0	1
AT1G28790	0	0	0	1
AT1G28800	0	0	0	1
AT1G28810	0	0	0	1
AT1G28815	49.3502	65.6733	0.41225	0.089748
AT1G28820	0	0	0	1
AT1G28830	0	0	0	1
AT1G28840	0	0	0	1
AT1G28850	0	0	0	1
AT1G28860	0	0	0	1
AT1G28870	0	0	0	1
AT1G28880	0	0	0	1
AT1G28890	0	0	0	1
AT1G28900	0	0	0	1
AT1G28910	0	0	0	1
AT1G28920	0	0	0	1
AT1G28760	1.02466	1.21924	0.250842	0.783388
AT1G28930	0	0	0	1
AT1G28940	0	0	0	1
AT1G28950	0	0	0	1
AT1G28970	0	0	0	1
AT1G28980	0	0	0	1
AT1G28990	0	0	0	1
AT1G29000	0	0	0	1
AT1G29010	0	0	0	1
AT1G29040,AT1G29041	24.2116	26.3185	0.120381	0.92909
AT1G29060	16.5309	25.5538	0.628373	0.00771739
AT1G29070	11.734	11.2069	-0.0663064	0.921062
AT1G29075	0	0	0	1
AT1G29100	0	0	0	1
AT1G29110	0	0	0	1
AT1G29120	11.4022	12.2502	0.103494	0.807783
AT1G29140	0.128278	0.0420495	-1.60912	1
AT1G29150	129.728	139.04	0.100016	0.770789
AT1G29179,AT1G29180	6.36218	5.30788	-0.261385	0.533743
AT1G29200	0.874123	0.843573	-0.051324	1
AT1G29230	9.87829	6.07577	-0.701193	0.00205797
AT1G29260	16.0598	17.9794	0.16289	0.643433
AT1G29265	0	0	0	1
AT1G29270	2.12575	4.21338	0.987006	0.0926216
AT1G29280	204.365	180.599	-0.178356	0.508681
AT1G29290	5.23759	9.00919	0.782494	0.0781712
AT1G29310	95.1752	127.666	0.423719	0.0168952
AT1G29320	14.6655	12.1217	-0.274837	0.636219
AT1G29340	23.4108	24.1277	0.0435172	0.925322
AT1G29355	0.15746	0	65535	1
AT1G29360	0	0	0	1
AT1G29380	0.524813	0.712284	0.440649	1
AT1G29418	49.4455	44.7158	-0.145052	0.769716
AT1G29465	0.664528	1.27634	0.941614	1
AT1G29475	0	0	0	1
AT1G29480	0	0	0	1
AT1G29490	0	0	0	1
AT1G29500	0.374073	0.613458	0.713646	1
AT1G29510	1.22394	0.426493	-1.52094	1
AT1G29520	3.62542	4.13434	0.189508	0.812957
AT1G29540	5.12605	4.16226	-0.300479	0.659221
AT1G29550,AT1G29560	6.00346	7.26643	0.275451	0.543865
AT1G29570	0	0	0	1
AT1G29580	0	0	0	1
AT1G29590	0.377639	0.587413	0.637368	1
AT1G29600	0.020438	0.0281923	0.464045	1
AT1G29620	0	0	0	1
AT1G29630	5.92938	5.73332	-0.0485098	0.932841
AT1G29650	0.0221309	0	65535	1
AT1G29660	0.0381051	0.0237099	-0.684492	1
AT1G29670	0	0	0	1
AT1G29710	1.6407	1.44436	-0.183887	0.824936
AT1G29760	20.1832	18.2643	-0.144126	0.670627
AT1G29770	0.952164	1.02223	0.102436	1
AT1G29780	0.231565	0.25369	0.131653	1
AT1G29790	27.5486	27.1262	-0.0222942	0.966752
AT1G29800	9.38717	9.56182	0.026594	0.969308
AT1G29820	18.1817	18.1395	-0.00334858	0.99324
AT1G29830	1.04546	0.672473	-0.636584	1
AT1G29850	104.378	111.203	0.0913796	0.806571
AT1G29860	0.465112	1.7991	1.95163	0.125041
AT1G29890	32.3605	31.8371	-0.0235246	0.962269
AT1G29900	28.1975	25.2662	-0.158356	0.586691
AT1G29930	27.1351	8.62805	-1.65305	0.00205797
AT1G29950,AT1G29951,AT1G29952	7.32342	6.12539	-0.257716	0.441939
AT1G29960	2.95026	3.59826	0.286458	0.669699
AT1G29962	0	0	0	1
AT1G29990	51.3773	54.6032	0.0878542	0.830307
AT1G30010	1.76571	1.54578	-0.191915	0.780068
AT1G30030	0	0	0	1
AT1G30040	0.593888	1.06833	0.847099	0.274607
AT1G30050	7.76281	6.40664	-0.277011	0.46605
AT1G30100	0	0.0826757	65535	1
AT1G30110	38.2573	32.4812	-0.23613	0.401618
AT1G30130	91.8837	83.8568	-0.131881	0.671722
AT1G30135	0.419153	0.325171	-0.366276	1
AT1G30140	2.723	3.28079	0.268847	0.690888
AT1G30150	0	0	0	1
AT1G30160	0.0477777	0.0509575	0.0929578	1
AT1G30180	0.0148041	0.00872726	-0.762401	1
AT1G30190	0	0.102277	65535	1
AT1G30200	40.8384	40.8747	0.00128306	0.996184
AT1G30230	301.566	352.106	0.223537	0.373416
AT1G30260	1.67587	1.12823	-0.57085	0.71895
AT1G30270	47.0063	47.2697	0.00806246	0.9871
AT1G30282	0.183008	0	65535	1
AT1G30300	14.9315	16.4228	0.137344	0.722882
AT1G30320	4.09553	4.16549	0.024434	0.973
AT1G30340	0	0	0	1
AT1G30360	228.167	220.923	-0.0465499	0.913872
AT1G30380	45.5208	34.3508	-0.406183	0.0868122
AT1G30390	0	0	0	1
AT1G30400	48.0555	38.6015	-0.316045	0.128199
AT1G30410	3.43951	2.54279	-0.435791	0.090318
AT1G30420	7.57266	6.0305	-0.328522	0.171157
AT1G30430	0	0	0	1
AT1G30440	42.0664	40.9059	-0.0403601	0.929739
AT1G30450	27.9598	22.1682	-0.334865	0.101656
AT1G30455	0	0.0560674	65535	1
AT1G30470	28.4659	24.2109	-0.23358	0.351401
AT1G30473	0.110791	0.051757	-1.09801	1
AT1G30480	12.3058	11.6706	-0.0764528	0.887336
AT1G30520	1.14241	1.18174	0.0488327	1
AT1G30530	1.59788	0.647251	-1.30376	0.0159367
AT1G30560	0.637463	0.112232	-2.50585	1
AT1G30570	14.3271	12.4665	-0.200691	0.494984
AT1G30610	2.47635	1.79268	-0.466101	0.148653
AT1G30620	24.8551	26.6349	0.0997724	0.787525
AT1G30640	26.1243	24.067	-0.118333	0.724646
AT1G30650	55.6826	52.0506	-0.0973113	0.786024
AT1G30660	0.405084	0.342668	-0.24141	1
AT1G30680	3.46357	3.16683	-0.129223	0.799604
AT1G30690	220.909	224.252	0.0216684	0.96655
AT1G30700	93.667	91.9523	-0.0266544	0.95721
AT1G30710	0	0	0	1
AT1G30720	23.9112	14.8837	-0.683952	0.00205797
AT1G30730	66.6601	48.3289	-0.463939	0.0121521
AT1G30740	0.24639	0.0641005	-1.94254	1
AT1G30757	3.98098	2.72079	-0.549099	0.405214
AT1G30760	5.879	6.60202	0.167337	0.691049
AT1G30790	0	0	0	1
AT1G30795	0	0	0	1
AT1G30800	0.0419125	0.0690881	0.721055	1
AT1G30825	11.5893	11.3873	-0.0253748	0.970727
AT1G30835	16.1036	16.263	0.0142084	0.980305
AT1G30840	2.94117	4.09369	0.477013	0.211243
AT1G30845	6.81051	5.84426	-0.220743	0.727776
AT1G30850	37.6296	33.3051	-0.176125	0.568986
AT1G30870	660.557	534.564	-0.305319	0.177859
AT1G30890	53.4714	56.1096	0.0694818	0.868463
AT1G30900	105.501	84.1362	-0.32646	0.110354
AT1G30910	9.08414	10.468	0.20457	0.621498
AT1G30950	0	0	0	1
AT1G30972	0	0	0	1
AT1G30974	0	0	0	1
AT1G30990	99.4088	35.1475	-1.49995	0.00205797
AT1G31020	14.0541	15.6632	0.156383	0.73177
AT1G31070	52.0639	45.8338	-0.18387	0.493923
AT1G31072	0	0	0	1
AT1G31080	0	0	0	1
AT1G31090	0	0	0	1
AT1G31110	0	0	0	1
AT1G31140	0	0	0	1
AT1G31150	3.60584	3.3513	-0.105614	0.854396
AT1G31166	0	0	0	1
AT1G31170	8.75683	7.03811	-0.31522	0.550629
AT1G31173	0	0	0	1
AT1G31175	4.58163	4.30243	-0.0907071	0.877453
AT1G31190	2.35968	2.64351	0.163865	0.823714
AT1G31220	5.33677	5.63693	0.0789422	0.959522
AT1G31258	0	12.7553	65535	1
AT1G31270	0	0	0	1
AT1G31280	2.94111	3.32324	0.176231	0.686156
AT1G31290	0.0195812	0.0515285	1.3959	1
AT1G31300	50.4457	48.9219	-0.0442487	0.924076
AT1G31320	1.9621	1.37151	-0.516639	0.485095
AT1G31355	2.74372	2.96524	0.112015	0.90362
AT1G31360	4.25812	3.38097	-0.332783	0.33903
AT1G31420	33.9651	35.1442	0.0492308	0.910761
AT1G31480	10.5511	9.10182	-0.213168	0.501534
AT1G31510	0	0	0	1
AT1G31580	0	0	0	1
AT1G31620	0	0	0	1
AT1G31670	0	0.0155958	65535	1
AT1G31690	0	0	0	1
AT1G31710	5.10492	5.03124	-0.0209745	0.975058
AT1G31720	4.48567	4.66558	0.0567333	0.956599
AT1G31730	46.413	39.2838	-0.240593	0.313279
AT1G31772	0	0.261162	65535	1
AT1G31780	37.1251	35.8412	-0.050776	0.907968
AT1G31800	1.07053	0.610124	-0.811146	1
AT1G31840	0.284984	0.24441	-0.22158	1
AT1G31850	58.3315	60.8072	0.0599673	0.884999
AT1G31870	13.3062	13.6352	0.0352352	0.94647
AT1G31880	0.0276482	0.0659053	1.25321	1
AT1G31885	9.91142	5.19087	-0.933116	0.00357983
AT1G31910	108.073	101.688	-0.0878694	0.804782
AT1G31900	1.62827	0.819	-0.9914	0.920104
AT1G31930	15.6025	14.1954	-0.13636	0.676269
AT1G31935	21.0469	18.4612	-0.189112	0.705671
AT1G31950	26.7516	29.5041	0.141291	0.65615
AT1G31970	47.1036	40.383	-0.222088	0.37646
AT1G31990	0.0709035	0.0598636	-0.244178	1
AT1G31993	0	0	0	1
AT1G32030	0	0	0	1
AT1G32040	0	0	0	1
AT1G32049	0	0.113546	65535	1
AT1G32050	90.4814	93.5676	0.0483875	0.912502
AT1G32060	0.0280158	0.162872	2.53943	1
AT1G32120	5.70361	6.27143	0.136918	0.709011
AT1G32150	12.8927	14.6592	0.185247	0.582086
AT1G32160	6.22753	5.17356	-0.267503	0.52802
AT1G32170	309.353	337.154	0.124152	0.691673
AT1G32172	0	0	0	1
AT1G32220	1.89541	2.09178	0.142225	0.880042
AT1G32225	0	0	0	1
AT1G32230	93.8636	87.0888	-0.108078	0.743298
AT1G32250	0	0	0	1
AT1G32270	0.0361614	0.0624265	0.787706	1
AT1G32280	0	0	0	1
AT1G32300	0	0	0	1
AT1G32310	10.3737	13.6563	0.396632	0.3266
AT1G32320	0	0	0	1
AT1G32337	0	0	0	1
AT1G32360	11.6202	12.0219	0.0490348	0.924756
AT1G32361	0	0	0	1
AT1G32370	18.7122	21.4436	0.196566	0.707658
AT1G32375	0.0777628	0	65535	1
AT1G32380	6.40892	5.69654	-0.169997	0.705899
AT1G32385	0	0	0	1
AT1G32390	0	0.0837292	65535	1
AT1G32410,AT1G32415	36.1093	44.4667	0.300356	0.271516
AT1G32420	0	0	0	1
AT1G32440	23.8697	22.2597	-0.100747	0.78171
AT1G32460	156.031	171.829	0.139138	0.658633
AT1G32480	0	0	0	1
AT1G32505	0	0	0	1
AT1G32510	0.223375	0.132533	-0.753121	1
AT1G32540	2.22397	2.82379	0.344497	0.598537
AT1G32560	1.73487	2.34554	0.435093	0.602356
AT1G32570	0	0.155714	65535	1
AT1G32580	36.2645	40.1805	0.147934	0.664822
AT1G32583	0.40091	0.33757	-0.248093	1
AT1G32582	0	0	0	1
AT1G32590	0	0	0	1
AT1G32600	0	0	0	1
AT1G32630	3.29686	3.86931	0.23098	0.727772
AT1G32660	0	0	0	1
AT1G32670	0	0	0	1
AT1G32680	0	0	0	1
AT1G32700	34.9831	33.7682	-0.0509928	0.914257
AT1G32710	0	0	0	1
AT1G32720	0	0	0	1
AT1G32730	5.66556	5.04155	-0.168351	0.738165
AT1G32740	9.41992	11.9224	0.339893	0.709011
AT1G32760	7.08905	7.05274	-0.00740796	0.991417
AT1G32810	6.79896	5.50012	-0.30585	0.253583
AT1G32820	0	0	0	1
AT1G32850	0.0660415	0.0237436	-1.47583	1
AT1G32870	4.32163	6.93599	0.682527	0.00885962
AT1G32910	0	0	0	1
AT1G32920	35.1677	37.239	0.0825633	0.886555
AT1G32928	8.6702	11.4778	0.404708	0.41298
AT1G32940	3.52106	4.34195	0.302331	0.404157
AT1G32950	3.76669	2.70556	-0.47737	0.130544
AT1G32960	0	0.0113851	65535	1
AT1G32975	0	0	0	1
AT1G32990	9.98846	10.2351	0.0351926	0.96211
AT1G32992	0	0	0	1
AT1G33000	0	0	0	1
AT1G33010	0	0	0	1
AT1G33020	0	0	0	1
AT1G33040	40.9893	45.6462	0.155248	0.802162
AT1G33070	0	0	0	1
AT1G33080	0.583503	0.499636	-0.223865	1
AT1G33090	8.59445	3.5655	-1.2693	0.00205797
AT1G33100	1.18997	0.662192	-0.845605	1
AT1G33110	8.83992	4.8029	-0.880128	0.00205797
AT1G33120	147.29	161.215	0.130322	0.675686
AT1G33135	0	0	0	1
AT1G33140	236.02	266.293	0.174102	0.5239
AT1G33160	0	0	0	1
AT1G33170	1.25156	2.09784	0.745185	0.054349
AT1G33180	0	0	0	1
AT1G33200	0.846953	0.830716	-0.0279256	1
AT1G33220	0.398143	0.3131	-0.346664	1
AT1G33230	65.4358	62.7504	-0.060455	0.885065
AT1G33260	3.02813	2.76949	-0.128803	0.856315
AT1G33265	18.744	18.5814	-0.0125691	0.988711
AT1G33280	46.7714	54.0791	0.209446	0.465822
AT1G33290	4.40028	5.0027	0.185111	0.722262
AT1G33320	1.35812	1.19146	-0.188881	0.859599
AT1G33330	5.96882	5.96858	-5.81934e-05	0.993435
AT1G33340	0.185706	0.381589	1.039	1
AT1G33360	31.2516	28.5691	-0.129473	0.687585
AT1G33415	2.69297	2.7213	0.0150979	0.990499
AT1G33450	0	0	0	1
AT1G33470	28.7256	26.3161	-0.126392	0.716288
AT1G33500	0.58797	0.918481	0.643507	1
AT1G33530	0	0	0	1
AT1G33560	6.93593	7.08033	0.0297291	0.95911
AT1G33590	38.1664	39.3976	0.0458077	0.923633
AT1G33600	1.54278	3.08712	1.00073	0.0176763
AT1G33610	19.3669	20.8568	0.106924	0.788702
AT1G33612	15.1115	16.0589	0.0877279	0.850641
AT1G33670	4.2551	2.38548	-0.834914	0.0194155
AT1G33680	18.1296	15.0842	-0.26531	0.619318
AT1G33710	0	0	0	1
AT1G33730	0.0394092	0	65535	1
AT1G33743	0	0	0	1
AT1G33750	22.3266	24.5224	0.135335	0.681665
AT1G33760	0	0	0	1
AT1G33770	0.100852	0.114499	0.183098	1
AT1G33790	1.28915	3.07167	1.2526	0.00205797
AT1G33800	362.963	346.858	-0.065476	0.872033
AT1G33810	17.6551	17.1836	-0.039047	0.957033
AT1G33811	0	0.0230102	65535	1
AT1G33835	0	0	0	1
AT1G33855	0	0	0	1
AT1G33860	0	0	0	1
AT1G33910	0	0	0	1
AT1G33920	0	0	0	1
AT1G33925	0	0	0	1
AT1G33930	0	0.0342178	65535	1
AT1G33960	0	0	0	1
AT1G33980	22.6394	19.5871	-0.208928	0.454975
AT1G33990	45.9099	48.9557	0.0926722	0.827352
AT1G34020	25.2489	26.3191	0.0598866	0.897442
AT1G34040	23.1546	21.2183	-0.125989	0.73041
AT1G34041	0	0	0	1
AT1G34044	0.0960337	0.0799137	-0.265098	1
AT1G34046	0	0	0	1
AT1G34050	0.131256	0.143669	0.130366	1
AT1G34070	0	0	0	1
AT1G34090	0	0	0	1
AT1G34097	0	0	0	1
AT1G34100	0	0	0	1
AT1G34120	7.18745	7.47039	0.0557035	0.920231
AT1G34130	31.4768	28.4925	-0.143708	0.638404
AT1G34150	5.80802	5.59917	-0.0528336	0.935364
AT1G34160	1.51815	1.51325	-0.00466739	0.991481
AT1G34180	0.802932	0.702075	-0.193654	1
AT1G34190	47.7296	43.9125	-0.120252	0.714016
AT1G34200	6.81201	6.17913	-0.140676	0.766297
AT1G34210	1.74662	1.49982	-0.219771	0.903246
AT1G34240	0	0	0	1
AT1G34245	0	0	0	1
AT1G34260	5.97784	5.02194	-0.251379	0.372125
AT1G34290	0	0	0	1
AT1G34300	11.1131	11.3136	0.0257866	0.961894
AT1G34320	22.1703	20.4965	-0.113247	0.739718
AT1G34330	28.51	20.0306	-0.509261	0.0211056
AT1G34340	6.42396	6.377	-0.0105862	0.987163
AT1G34350	31.4548	30.9415	-0.0237347	0.966869
AT1G34355	1.68782	1.38947	-0.280632	0.484824
AT1G34360	10.5649	10.3364	-0.0315423	0.956599
AT1G34370	117.827	120.653	0.0341909	0.942798
AT1G34390	0	0	0	1
AT1G34410	0.0276209	0	65535	1
AT1G34418	15.2408	21.4531	0.493248	0.256741
AT1G34420	1.60403	1.80595	0.171058	0.779669
AT1G34460	0.127285	0.162081	0.348649	1
AT1G34470	6.49261	7.16685	0.142541	0.759843
AT1G34480	0.0236051	0.016982	-0.475088	1
AT1G34490	15.5839	12.8723	-0.275794	0.452017
AT1G34500	12.6993	11.8171	-0.10388	0.852977
AT1G34520	1.96383	3.58279	0.867411	0.0941436
AT1G34530	0	0	0	1
AT1G34540	3.42565	2.28816	-0.582187	0.13157
AT1G34560	0	0	0	1
AT1G34580	0	0	0	1
AT1G34590	0	0	0	1
AT1G34610	0	0	0	1
AT1G34630	10.2918	9.31983	-0.143114	0.725883
AT1G34650	0	0	0	1
AT1G34660	0	0	0	1
AT1G34670	0.30192	1.41886	2.23249	1
AT1G34680	0	0	0	1
AT1G34690	0	0	0	1
AT1G34700	0	0	0	1
AT1G34710	0	0	0	1
AT1G34770	4.72924	5.38702	0.187879	0.847817
AT1G34844	1.24963	1.00381	-0.316013	0.760464
AT1G34904	0	0	0	1
AT1G34967	0	0	0	1
AT1G34790	0	0	0	1
AT1G34797	0	0	0	1
AT1G34803	0	0	0	1
AT1G34808	0	0	0	1
AT1G34813	0	0	0	1
AT1G34818	0	0	0	1
AT1G34823	0	0	0	1
AT1G34828	0	0	0	1
AT1G34836	0	0	0	1
AT1G34910	0	0	0	1
AT1G35030	0.0758467	0	65535	1
AT1G35040	0	0	0	1
AT1G35050	0	0	0	1
AT1G35060	0	0	0	1
AT1G35100	0	0	0	1
AT1G35115	6.40429	5.65739	-0.178901	0.594825
AT1G35130	0	0	0	1
AT1G35140	1.76132	1.55712	-0.177776	0.862037
AT1G35160	303.331	329.154	0.117871	0.714766
AT1G35181	0	0	0	1
AT1G35183	3.74004	5.38352	0.525498	1
AT1G35190	12.9128	13.1128	0.0221674	0.970877
AT1G35220	22.3911	19.9402	-0.167241	0.56136
AT1G35230	1.48374	2.1149	0.511352	1
AT1G35242	0	0	0	1
AT1G35280	0	0.0126578	65535	1
AT1G35300	0	0	0	1
AT1G35330	13.7426	9.67897	-0.505728	0.0768523
AT1G35333	0	0	0	1
AT1G35340	6.646	8.29682	0.320073	0.414344
AT1G35360	0	0	0	1
AT1G35365	0	0	0	1
AT1G35370	0	0	0	1
AT1G35390	0	0	0	1
AT1G35400	0	0	0	1
AT1G35410	0	0	0	1
AT1G35420	0.0681341	0	65535	1
AT1G35460	4.73194	4.84232	0.0332668	0.965897
AT1G35461	0	0	0	1
AT1G35465	0	0	0	1
AT1G35467	0	0	0	1
AT1G35490	0	0	0	1
AT1G35500	0	0	0	1
AT1G35501	0	0	0	1
AT1G35510	11.3002	11.6205	0.0403269	0.937338
AT1G35513	0.563095	0.390489	-0.528095	1
AT1G35515	0.273639	0.222583	-0.297931	1
AT1G35516	13.0833	12.6168	-0.0523901	0.941869
AT1G35530	1.11076	0.835328	-0.411128	0.358446
AT1G35535	0	0	0	1
AT1G35540	0	0	0	1
AT1G35550	0	0	0	1
AT1G35590	0	0	0	1
AT1G35600	0	0	0	1
AT1G35612	3.6385	3.8105	0.0666342	0.944199
AT1G35614	0	0	0	1
AT1G35617	0	0	0	1
AT1G35620	41.3244	39.8485	-0.0524704	0.904689
AT1G35640	0	0	0	1
AT1G35645	0	0	0	1
AT1G35660	1.52768	1.46109	-0.0642992	0.924968
AT1G35670	118.139	91.9516	-0.361543	0.0644124
AT1G35680	16.7767	18.2025	0.117677	0.805041
AT1G35690	0	0	0	1
AT1G35700	0	0	0	1
AT1G35710	0.869071	0.90451	0.057663	1
AT1G35720	1433.03	1341.29	-0.0954436	0.815606
AT1G35740	0	0	0	1
AT1G35760	0	0	0	1
AT1G35840	0.0174489	0	65535	1
AT1G35850	0	0	0	1
AT1G35870	0	0	0	1
AT1G35890	0.36242	0.173822	-1.06005	1
[truncated: 31,203 more rows]
